# Supplementary material for: Face masks in action: Birds show reduced fear responses to people wearing face masks during the COVID-19 pandemic in three Asian countries
Source: Heliyon. 2024 Jan 23;10(3):e24970. doi: 10.1016/j.heliyon.2024.e24970 (PMC10840011; doi:10.1016/j.heliyon.2024.e24970)
Supplement: Multimedia component 1 [file mmc1.xls]

## Sheet: data_mask FID
Country	Exp. date	Mask type (1=mask, 2=no mask)	Habitat (rural or urban)	habitat type	Dress colour	Bird species observed (foraging on ground)	Number of individuals	FID (m)	data collection by
Bangladesh	20211217	1	urban	1	Black	Asian Pied Starling	1	4.8	Nahid
Bangladesh	20211217	1	urban	1	Black	Asian Pied Starling	1	5.6	Nahid
Bangladesh	20211217	1	urban	1	Black	Asian Pied Starling	1	5	Nahid
Bangladesh	20211217	1	urban	1	Black	Asian Pied Starling	2	6.2	Nahid
Bangladesh	20211217	1	urban	1	Black	Asian Pied Starling	3	4.3	Nahid
Bangladesh	20211225	2	urban	1	Black	Asian Pied Starling	3	7	Nahid
Bangladesh	20211225	2	urban	1	Black	Asian Pied Starling	2	14	Nahid
Bangladesh	20211225	2	urban	1	Black	Asian Pied Starling	2	10.2	Nahid
Bangladesh	20211225	2	urban	1	Black	Asian Pied Starling	1	8.7	Nahid
Bangladesh	20211225	2	urban	1	Black	Asian Pied Starling	2	6.8	Nahid
Bangladesh	20211225	2	urban	1	Black	Asian Pied Starling	1	7	Nahid
Bangladesh	20211225	2	urban	1	Black	Asian Pied Starling	12	6.7	Nahid
Bangladesh	20211225	2	urban	1	Black	Asian Pied Starling	3	9.5	Nahid
Bangladesh	20220101	1	urban	1	Black	Asian Pied Starling	6	9.7	Nahid
Bangladesh	20220101	1	urban	1	Black	Asian Pied Starling	4	7.6	Nahid
Bangladesh	20220101	1	urban	1	Black	Asian Pied Starling	1	9.2	Nahid
Bangladesh	20220101	1	urban	1	Black	Asian Pied Starling	4	5.5	Nahid
Bangladesh	20220101	1	urban	1	Black	Asian Pied Starling	4	4	Nahid
Bangladesh	20220101	1	urban	1	Black	Asian Pied Starling	5	3.5	Nahid
Bangladesh	20220101	1	urban	1	Black	Asian Pied Starling	2	7	Nahid
Bangladesh	20220101	1	urban	1	Black	Asian Pied Starling	5	8	Nahid
Bangladesh	20220101	1	urban	1	Black	Asian Pied Starling	3	7	Nahid
Bangladesh	20220101	1	urban	1	Black	Asian Pied Starling	8	6	Nahid
Bangladesh	20220101	1	urban	1	Black	Asian Pied Starling	3	5	Nahid
Bangladesh	20220101	1	urban	1	Black	Asian Pied Starling	2	2	Nahid
Bangladesh	20220101	1	urban	1	Black	Asian Pied Starling	2	4.3	Nahid
Bangladesh	20220101	1	urban	1	Black	Asian Pied Starling	2	4.7	Nahid
Bangladesh	20220102	2	urban	1	Black	Asian Pied Starling	1	8	Nahid
Bangladesh	20220102	2	urban	1	Black	Asian Pied Starling	1	12	Nahid
Bangladesh	20220102	2	urban	1	Black	Asian Pied Starling	1	8	Nahid
Bangladesh	20220102	2	urban	1	Black	Asian Pied Starling	1	8	Nahid
Bangladesh	20220102	2	urban	1	Black	Asian Pied Starling	1	8	Nahid
Bangladesh	20220102	2	urban	1	Black	Asian Pied Starling	1	13	Nahid
Bangladesh	20220102	2	urban	1	Black	Asian Pied Starling	2	9	Nahid
Bangladesh	20220102	2	urban	1	Black	Asian Pied Starling	3	11	Nahid
Bangladesh	20220102	2	urban	1	Black	Asian Pied Starling	5	11	Nahid
Bangladesh	20220102	2	urban	1	Black	Asian Pied Starling	3	9	Nahid
Bangladesh	20220102	2	urban	1	Black	Asian Pied Starling	5	10.5	Nahid
Bangladesh	20220102	2	urban	1	Black	Asian Pied Starling	3	5	Nahid
Bangladesh	20220102	2	urban	1	Black	Asian Pied Starling	2	11	Nahid
Bangladesh	20220102	2	urban	1	Black	Asian Pied Starling	2	15	Nahid
Bangladesh	20220102	2	urban	1	Black	Asian Pied Starling	5	7	Nahid
Bangladesh	20220102	2	urban	1	Black	Asian Pied Starling	3	13	Nahid
Bangladesh	20220102	2	urban	1	Black	Asian Pied Starling	2	7.5	Nahid
Bangladesh	20220102	2	urban	1	Black	Asian Pied Starling	5	7	Nahid
Bangladesh	20220102	2	urban	1	Black	Asian Pied Starling	3	13	Nahid
Bangladesh	20220102	2	urban	1	Black	Asian Pied Starling	2	14	Nahid
Bangladesh	20220102	2	urban	1	Black	Asian Pied Starling	5	7	Nahid
Bangladesh	20220102	2	urban	1	Black	Asian Pied Starling	11	9	Nahid
Bangladesh	20220102	2	urban	1	Black	Asian Pied Starling	8	13	Nahid
Bangladesh	20220102	2	urban	1	Black	Asian Pied Starling	9	12	Nahid
Bangladesh	20220102	2	urban	1	Black	Asian Pied Starling	2	13	Nahid
Bangladesh	20220102	2	urban	1	Black	Asian Pied Starling	2	9	Nahid
Bangladesh	20220102	2	urban	1	Black	Asian Pied Starling	1	9	Nahid
Bangladesh	20220102	2	urban	1	Black	Asian Pied Starling	1	8.5	Nahid
Bangladesh	20220102	2	urban	1	Black	Asian Pied Starling	2	19	Nahid
Bangladesh	20220103	1	urban	1	Black	Asian Pied Starling	2	5	Nahid
Bangladesh	20220103	1	urban	1	Black	Asian Pied Starling	2	4.5	Nahid
Bangladesh	20220103	1	urban	1	Black	Asian Pied Starling	3	10	Nahid
Bangladesh	20220103	1	urban	1	Black	Asian Pied Starling	3	6	Nahid
Bangladesh	20220103	1	urban	1	Black	Asian Pied Starling	2	7	Nahid
Bangladesh	20220103	1	urban	1	Black	Asian Pied Starling	1	5	Nahid
Bangladesh	20220103	1	urban	1	Black	Asian Pied Starling	1	8	Nahid
Bangladesh	20220103	1	urban	1	Black	Asian Pied Starling	1	6	Nahid
Bangladesh	20220103	1	urban	1	Black	Asian Pied Starling	3	5	Nahid
Bangladesh	20220103	1	urban	1	Black	Asian Pied Starling	2	10	Nahid
Bangladesh	20220103	1	urban	1	Black	Asian Pied Starling	3	8	Nahid
Bangladesh	20220103	1	urban	1	Black	Asian Pied Starling	10	11	Nahid
Bangladesh	20220103	1	urban	1	Black	Asian Pied Starling	8	6	Nahid
Bangladesh	20220103	1	urban	1	Black	Asian Pied Starling	1	2.5	Nahid
Bangladesh	20220103	1	urban	1	Black	Asian Pied Starling	1	3	Nahid
Bangladesh	20220103	1	urban	1	Black	Asian Pied Starling	3	2.5	Nahid
Bangladesh	20220103	1	urban	1	Black	Asian Pied Starling	2	7	Nahid
Bangladesh	20220104	2	urban	1	Black	Asian Pied Starling	5	7.5	Nahid
Bangladesh	20220104	2	urban	1	Black	Asian Pied Starling	3	7	Nahid
Bangladesh	20220104	2	urban	1	Black	Asian Pied Starling	1	10	Nahid
Bangladesh	20220104	2	urban	1	Black	Asian Pied Starling	5	7	Nahid
Bangladesh	20220104	2	urban	1	Black	Asian Pied Starling	3	13	Nahid
Bangladesh	20220104	2	urban	1	Black	Asian Pied Starling	1	6	Nahid
Bangladesh	20220104	2	urban	1	Black	Asian Pied Starling	1	7	Nahid
Bangladesh	20220104	2	urban	1	Black	Asian Pied Starling	3	8	Nahid
Bangladesh	20220104	2	urban	1	Black	Asian Pied Starling	2	7	Nahid
Bangladesh	20220104	2	urban	1	Black	Asian Pied Starling	3	17	Nahid
Bangladesh	20220104	2	urban	1	Black	Asian Pied Starling	3	9	Nahid
Bangladesh	20220104	2	urban	1	Black	Asian Pied Starling	2	7	Nahid
Bangladesh	20220104	2	urban	1	Black	Asian Pied Starling	3	7.5	Nahid
Bangladesh	20220104	2	urban	1	Black	Asian Pied Starling	8	5.5	Nahid
Bangladesh	20220104	2	urban	1	Black	Asian Pied Starling	5	11	Nahid
Bangladesh	20220104	2	urban	1	Black	Asian Pied Starling	3	5.5	Nahid
Bangladesh	20220112	1	urban	1	Black	Asian Pied Starling	4	11	Nahid
Bangladesh	20220112	1	urban	1	Black	Asian Pied Starling	1	8	Nahid
Bangladesh	20220112	1	urban	1	Black	Asian Pied Starling	3	7.5	Nahid
Bangladesh	20220112	1	urban	1	Black	Asian Pied Starling	5	12	Nahid
Bangladesh	20220112	1	urban	1	Black	Asian Pied Starling	2	8	Nahid
Bangladesh	20220112	1	urban	1	Black	Asian Pied Starling	3	8	Nahid
Bangladesh	20220112	1	urban	1	Black	Asian Pied Starling	2	9.5	Nahid
Bangladesh	20220112	1	urban	1	Black	Asian Pied Starling	5	8	Nahid
Bangladesh	20220112	1	urban	1	Black	Asian Pied Starling	7	9	Nahid
Bangladesh	20220112	1	urban	1	Black	Asian Pied Starling	3	4	Nahid
Bangladesh	20220112	1	urban	1	Black	Asian Pied Starling	3	8	Nahid
Bangladesh	20220112	1	urban	1	Black	Asian Pied Starling	3	7	Nahid
Bangladesh	20220112	1	urban	1	Black	Asian Pied Starling	2	9	Nahid
Bangladesh	20220112	1	urban	1	Black	Asian Pied Starling	3	11	Nahid
Bangladesh	20220112	1	urban	1	Black	Asian Pied Starling	3	7	Nahid
Bangladesh	20220112	1	urban	1	Black	Asian Pied Starling	3	11	Nahid
Bangladesh	20220112	1	urban	1	Black	Asian Pied Starling	5	9	Nahid
Bangladesh	20220112	1	urban	1	Black	Asian Pied Starling	2	8	Nahid
Bangladesh	20220112	1	urban	1	Black	Asian Pied Starling	5	7	Nahid
Bangladesh	20220112	1	urban	1	Black	Asian Pied Starling	3	3	Nahid
Bangladesh	20220113	2	urban	1	Black	Asian Pied Starling	2	5	Nahid
Bangladesh	20220113	2	urban	1	Black	Asian Pied Starling	2	4	Nahid
Bangladesh	20220113	2	urban	1	Black	Asian Pied Starling	2	6.5	Nahid
Bangladesh	20220113	2	urban	1	Black	Asian Pied Starling	2	4	Nahid
Bangladesh	20220113	2	urban	1	Black	Asian Pied Starling	3	7.5	Nahid
Bangladesh	20211217	1	urban	1	Black	Common Myna	6	4.6	Nahid
Bangladesh	20211217	1	urban	1	Black	Common Myna	1	18	Nahid
Bangladesh	20211217	1	urban	1	Black	Common Myna	2	1.2	Nahid
Bangladesh	20211217	1	urban	1	Black	Common Myna	7	3	Nahid
Bangladesh	20211217	1	urban	1	Black	Common Myna	4	2.4	Nahid
Bangladesh	20211217	1	urban	1	Black	Common Myna	2	1	Nahid
Bangladesh	20211217	1	urban	1	Black	Common Myna	2	1.5	Nahid
Bangladesh	20211217	1	urban	1	Black	Common Myna	1	1.6	Nahid
Bangladesh	20211217	1	urban	1	Black	Common Myna	2	2.5	Nahid
Bangladesh	20211217	1	urban	1	Black	Common Myna	2	2.7	Nahid
Bangladesh	20211217	1	urban	1	Black	Common Myna	2	2.2	Nahid
Bangladesh	20211217	1	urban	1	Black	Common Myna	5	1.8	Nahid
Bangladesh	20211217	1	urban	1	Black	Common Myna	3	2.5	Nahid
Bangladesh	20211217	1	urban	1	Black	Common Myna	4	4	Nahid
Bangladesh	20211225	2	urban	1	Black	Common Myna	2	4	Nahid
Bangladesh	20211225	2	urban	1	Black	Common Myna	1	8	Nahid
Bangladesh	20211225	2	urban	1	Black	Common Myna	1	4	Nahid
Bangladesh	20211225	2	urban	1	Black	Common Myna	1	3	Nahid
Bangladesh	20211225	2	urban	1	Black	Common Myna	1	15	Nahid
Bangladesh	20211225	2	urban	1	Black	Common Myna	1	11	Nahid
Bangladesh	20211225	2	urban	1	Black	Common Myna	2	16	Nahid
Bangladesh	20211225	2	urban	1	Black	Common Myna	2	5	Nahid
Bangladesh	20211225	2	urban	1	Black	Common Myna	1	6	Nahid
Bangladesh	20211225	2	urban	1	Black	Common Myna	3	7	Nahid
Bangladesh	20211225	2	urban	1	Black	Common Myna	1	8	Nahid
Bangladesh	20211225	2	urban	1	Black	Common Myna	1	8.5	Nahid
Bangladesh	20211225	2	urban	1	Black	Common Myna	2	3	Nahid
Bangladesh	20211225	2	urban	1	Black	Common Myna	2	6.3	Nahid
Bangladesh	20211225	2	urban	1	Black	Common Myna	2	5	Nahid
Bangladesh	20211225	2	urban	1	Black	Common Myna	2	16.3	Nahid
Bangladesh	20211225	2	urban	1	Black	Common Myna	1	10.5	Nahid
Bangladesh	20211225	2	urban	1	Black	Common Myna	2	30	Nahid
Bangladesh	20211225	2	urban	1	Black	Common Myna	2	6.5	Nahid
Bangladesh	20211225	2	urban	1	Black	Common Myna	2	9.7	Nahid
Bangladesh	20211225	2	urban	1	Black	Common Myna	2	7	Nahid
Bangladesh	20211225	2	urban	1	Black	Common Myna	1	7.3	Nahid
Bangladesh	20211225	2	urban	1	Black	Common Myna	1	6	Nahid
Bangladesh	20211225	2	urban	1	Black	Common Myna	2	5.6	Nahid
Bangladesh	20211225	2	urban	1	Black	Common Myna	1	5.1	Nahid
Bangladesh	20211225	2	urban	1	Black	Common Myna	2	4.8	Nahid
Bangladesh	20211225	2	urban	1	Black	Common Myna	3	4.7	Nahid
Bangladesh	20211225	2	urban	1	Black	Common Myna	1	6.8	Nahid
Bangladesh	20211225	2	urban	1	Black	Common Myna	2	6	Nahid
Bangladesh	20211225	2	urban	1	Black	Common Myna	2	6	Nahid
Bangladesh	20211225	2	urban	1	Black	Common Myna	2	6.3	Nahid
Bangladesh	20211225	2	urban	1	Black	Common Myna	2	6	Nahid
Bangladesh	20211225	2	urban	1	Black	Common Myna	2	7	Nahid
Bangladesh	20211225	2	urban	1	Black	Common Myna	1	7.5	Nahid
Bangladesh	20211225	2	urban	1	Black	Common Myna	2	10	Nahid
Bangladesh	20220101	1	urban	1	Black	Common Myna	3	3	Nahid
Bangladesh	20220101	1	urban	1	Black	Common Myna	2	2.5	Nahid
Bangladesh	20220101	1	urban	1	Black	Common Myna	3	3	Nahid
Bangladesh	20220101	1	urban	1	Black	Common Myna	4	2.4	Nahid
Bangladesh	20220101	1	urban	1	Black	Common Myna	7	5.6	Nahid
Bangladesh	20220101	1	urban	1	Black	Common Myna	3	3.4	Nahid
Bangladesh	20220101	1	urban	1	Black	Common Myna	9	5.2	Nahid
Bangladesh	20220101	1	urban	1	Black	Common Myna	7	7	Nahid
Bangladesh	20220101	1	urban	1	Black	Common Myna	3	4	Nahid
Bangladesh	20220101	1	urban	1	Black	Common Myna	6	5.5	Nahid
Bangladesh	20220101	1	urban	1	Black	Common Myna	3	7.4	Nahid
Bangladesh	20220101	1	urban	1	Black	Common Myna	2	1	Nahid
Bangladesh	20220101	1	urban	1	Black	Common Myna	3	3.3	Nahid
Bangladesh	20220101	1	urban	1	Black	Common Myna	3	6.5	Nahid
Bangladesh	20220101	1	urban	1	Black	Common Myna	2	1.5	Nahid
Bangladesh	20220101	1	urban	1	Black	Common Myna	3	2	Nahid
Bangladesh	20220101	1	urban	1	Black	Common Myna	2	1.5	Nahid
Bangladesh	20220101	1	urban	1	Black	Common Myna	10	3	Nahid
Bangladesh	20220101	1	urban	1	Black	Common Myna	5	3	Nahid
Bangladesh	20220101	1	urban	1	Black	Common Myna	3	3	Nahid
Bangladesh	20220101	1	urban	1	Black	Common Myna	2	4	Nahid
Bangladesh	20220101	1	urban	1	Black	Common Myna	3	6.2	Nahid
Bangladesh	20220101	1	urban	1	Black	Common Myna	7	5.2	Nahid
Bangladesh	20220101	1	urban	1	Black	Common Myna	1	3	Nahid
Bangladesh	20220101	1	urban	1	Black	Common Myna	1	4.5	Nahid
Bangladesh	20220101	1	urban	1	Black	Common Myna	6	7.5	Nahid
Bangladesh	20220101	1	urban	1	Black	Common Myna	1	3	Nahid
Bangladesh	20220101	1	urban	1	Black	Common Myna	1	3	Nahid
Bangladesh	20220101	1	urban	1	Black	Common Myna	1	4.5	Nahid
Bangladesh	20220101	1	urban	1	Black	Common Myna	1	3	Nahid
Bangladesh	20220101	1	urban	1	Black	Common Myna	1	3	Nahid
Bangladesh	20220101	1	urban	1	Black	Common Myna	4	3.5	Nahid
Bangladesh	20220101	1	urban	1	Black	Common Myna	2	4.5	Nahid
Bangladesh	20220101	1	urban	1	Black	Common Myna	3	4	Nahid
Bangladesh	20220101	1	urban	1	Black	Common Myna	1	4.3	Nahid
Bangladesh	20220101	1	urban	1	Black	Common Myna	2	7.7	Nahid
Bangladesh	20220101	1	urban	1	Black	Common Myna	2	2.5	Nahid
Bangladesh	20220101	1	urban	1	Black	Common Myna	3	3	Nahid
Bangladesh	20220102	2	urban	1	Black	Common Myna	2	5	Nahid
Bangladesh	20220102	2	urban	1	Black	Common Myna	2	2	Nahid
Bangladesh	20220102	2	urban	1	Black	Common Myna	1	4	Nahid
Bangladesh	20220102	2	urban	1	Black	Common Myna	1	6	Nahid
Bangladesh	20220102	2	urban	1	Black	Common Myna	2	7.5	Nahid
Bangladesh	20220102	2	urban	1	Black	Common Myna	1	10	Nahid
Bangladesh	20220102	2	urban	1	Black	Common Myna	4	3	Nahid
Bangladesh	20220102	2	urban	1	Black	Common Myna	2	4	Nahid
Bangladesh	20220102	2	urban	1	Black	Common Myna	1	1.2	Nahid
Bangladesh	20220102	2	urban	1	Black	Common Myna	1	6.7	Nahid
Bangladesh	20220102	2	urban	1	Black	Common Myna	1	2	Nahid
Bangladesh	20220102	2	urban	1	Black	Common Myna	2	8	Nahid
Bangladesh	20220102	2	urban	1	Black	Common Myna	3	9	Nahid
Bangladesh	20220102	2	urban	1	Black	Common Myna	5	10	Nahid
Bangladesh	20220102	2	urban	1	Black	Common Myna	4	10	Nahid
Bangladesh	20220102	2	urban	1	Black	Common Myna	6	9	Nahid
Bangladesh	20220102	2	urban	1	Black	Common Myna	2	8	Nahid
Bangladesh	20220102	2	urban	1	Black	Common Myna	3	8	Nahid
Bangladesh	20220102	2	urban	1	Black	Common Myna	3	9	Nahid
Bangladesh	20220102	2	urban	1	Black	Common Myna	1	7	Nahid
Bangladesh	20220102	2	urban	1	Black	Common Myna	5	9	Nahid
Bangladesh	20220102	2	urban	1	Black	Common Myna	2	4	Nahid
Bangladesh	20220102	2	urban	1	Black	Common Myna	2	11	Nahid
Bangladesh	20220102	2	urban	1	Black	Common Myna	3	10	Nahid
Bangladesh	20220102	2	urban	1	Black	Common Myna	2	7	Nahid
Bangladesh	20220102	2	urban	1	Black	Common Myna	3	8	Nahid
Bangladesh	20220102	2	urban	1	Black	Common Myna	2	6	Nahid
Bangladesh	20220102	2	urban	1	Black	Common Myna	3	8	Nahid
Bangladesh	20220102	2	urban	1	Black	Common Myna	2	6	Nahid
Bangladesh	20220102	2	urban	1	Black	Common Myna	2	7	Nahid
Bangladesh	20220102	2	urban	1	Black	Common Myna	1	8	Nahid
Bangladesh	20220102	2	urban	1	Black	Common Myna	5	7	Nahid
Bangladesh	20220102	2	urban	1	Black	Common Myna	1	8	Nahid
Bangladesh	20220102	2	urban	1	Black	Common Myna	2	5	Nahid
Bangladesh	20220102	2	urban	1	Black	Common Myna	4	8	Nahid
Bangladesh	20220102	2	urban	1	Black	Common Myna	3	7	Nahid
Bangladesh	20220102	2	urban	1	Black	Common Myna	1	6	Nahid
Bangladesh	20220102	2	urban	1	Black	Common Myna	2	5	Nahid
Bangladesh	20220102	2	urban	1	Black	Common Myna	1	4	Nahid
Bangladesh	20220102	2	urban	1	Black	Common Myna	2	5	Nahid
Bangladesh	20220102	2	urban	1	Black	Common Myna	3	6	Nahid
Bangladesh	20220102	2	urban	1	Black	Common Myna	3	9	Nahid
Bangladesh	20220102	2	urban	1	Black	Common Myna	2	11	Nahid
Bangladesh	20220102	2	urban	1	Black	Common Myna	1	8	Nahid
Bangladesh	20220102	2	urban	1	Black	Common Myna	1	5	Nahid
Bangladesh	20220102	2	urban	1	Black	Common Myna	1	6	Nahid
Bangladesh	20220102	2	urban	1	Black	Common Myna	3	7	Nahid
Bangladesh	20220102	2	urban	1	Black	Common Myna	1	7.5	Nahid
Bangladesh	20220102	2	urban	1	Black	Common Myna	1	5.5	Nahid
Bangladesh	20220102	2	urban	1	Black	Common Myna	1	6.5	Nahid
Bangladesh	20220102	2	urban	1	Black	Common Myna	1	4	Nahid
Bangladesh	20220102	2	urban	1	Black	Common Myna	1	5	Nahid
Bangladesh	20220102	2	urban	1	Black	Common Myna	1	7	Nahid
Bangladesh	20220102	2	urban	1	Black	Common Myna	4	7	Nahid
Bangladesh	20220102	2	urban	1	Black	Common Myna	5	8	Nahid
Bangladesh	20220102	2	urban	1	Black	Common Myna	2	6	Nahid
Bangladesh	20220102	2	urban	1	Black	Common Myna	1	6	Nahid
Bangladesh	20220102	2	urban	1	Black	Common Myna	7	13	Nahid
Bangladesh	20220102	2	urban	1	Black	Common Myna	2	5	Nahid
Bangladesh	20220102	2	urban	1	Black	Common Myna	2	7	Nahid
Bangladesh	20220102	2	urban	1	Black	Common Myna	1	7	Nahid
Bangladesh	20220102	2	urban	1	Black	Common Myna	2	4	Nahid
Bangladesh	20220102	2	urban	1	Black	Common Myna	2	9	Nahid
Bangladesh	20220102	2	urban	1	Black	Common Myna	5	10	Nahid
Bangladesh	20220102	2	urban	1	Black	Common Myna	2	7	Nahid
Bangladesh	20220102	2	urban	1	Black	Common Myna	5	6.5	Nahid
Bangladesh	20220102	2	urban	1	Black	Common Myna	4	7	Nahid
Bangladesh	20220102	2	urban	1	Black	Common Myna	2	9	Nahid
Bangladesh	20220102	2	urban	1	Black	Common Myna	2	5	Nahid
Bangladesh	20220102	2	urban	1	Black	Common Myna	2	8	Nahid
Bangladesh	20220102	2	urban	1	Black	Common Myna	10	13	Nahid
Bangladesh	20220102	2	urban	1	Black	Common Myna	11	9	Nahid
Bangladesh	20220102	2	urban	1	Black	Common Myna	2	4	Nahid
Bangladesh	20220102	2	urban	1	Black	Common Myna	2	8	Nahid
Bangladesh	20220102	2	urban	1	Black	Common Myna	5	7	Nahid
Bangladesh	20220102	2	urban	1	Black	Common Myna	1	9	Nahid
Bangladesh	20220102	2	urban	1	Black	Common Myna	1	12	Nahid
Bangladesh	20220102	2	urban	1	Black	Common Myna	2	6	Nahid
Bangladesh	20220102	2	urban	1	Black	Common Myna	3	5	Nahid
Bangladesh	20220102	2	urban	1	Black	Common Myna	4	8	Nahid
Bangladesh	20220102	2	urban	1	Black	Common Myna	3	13	Nahid
Bangladesh	20220102	2	urban	1	Black	Common Myna	1	7	Nahid
Bangladesh	20220103	1	urban	1	Black	Common Myna	1	3	Nahid
Bangladesh	20220103	1	urban	1	Black	Common Myna	2	5	Nahid
Bangladesh	20220103	1	urban	1	Black	Common Myna	1	3	Nahid
Bangladesh	20220103	1	urban	1	Black	Common Myna	1	8.5	Nahid
Bangladesh	20220103	1	urban	1	Black	Common Myna	1	5	Nahid
Bangladesh	20220103	1	urban	1	Black	Common Myna	1	2.5	Nahid
Bangladesh	20220103	1	urban	1	Black	Common Myna	2	5	Nahid
Bangladesh	20220103	1	urban	1	Black	Common Myna	1	6	Nahid
Bangladesh	20220103	1	urban	1	Black	Common Myna	1	6	Nahid
Bangladesh	20220103	1	urban	1	Black	Common Myna	1	2	Nahid
Bangladesh	20220103	1	urban	1	Black	Common Myna	4	6	Nahid
Bangladesh	20220103	1	urban	1	Black	Common Myna	7	8	Nahid
Bangladesh	20220103	1	urban	1	Black	Common Myna	5	7	Nahid
Bangladesh	20220103	1	urban	1	Black	Common Myna	10	6	Nahid
Bangladesh	20220103	1	urban	1	Black	Common Myna	1	4	Nahid
Bangladesh	20220103	1	urban	1	Black	Common Myna	1	3.5	Nahid
Bangladesh	20220103	1	urban	1	Black	Common Myna	2	5.5	Nahid
Bangladesh	20220103	1	urban	1	Black	Common Myna	1	2.5	Nahid
Bangladesh	20220103	1	urban	1	Black	Common Myna	1	2	Nahid
Bangladesh	20220103	1	urban	1	Black	Common Myna	1	2.2	Nahid
Bangladesh	20220103	1	urban	1	Black	Common Myna	1	3.5	Nahid
Bangladesh	20220103	1	urban	1	Black	Common Myna	1	2.5	Nahid
Bangladesh	20220103	1	urban	1	Black	Common Myna	2	2	Nahid
Bangladesh	20220103	1	urban	1	Black	Common Myna	1	2	Nahid
Bangladesh	20220103	1	urban	1	Black	Common Myna	1	4.5	Nahid
Bangladesh	20220103	1	urban	1	Black	Common Myna	2	4	Nahid
Bangladesh	20220103	1	urban	1	Black	Common Myna	1	5	Nahid
Bangladesh	20220103	1	urban	1	Black	Common Myna	1	3	Nahid
Bangladesh	20220103	1	urban	1	Black	Common Myna	2	4	Nahid
Bangladesh	20220103	1	urban	1	Black	Common Myna	3	5	Nahid
Bangladesh	20220104	2	urban	1	Black	Common Myna	5	6	Nahid
Bangladesh	20220104	2	urban	1	Black	Common Myna	2	9.5	Nahid
Bangladesh	20220104	2	urban	1	Black	Common Myna	4	5	Nahid
Bangladesh	20220104	2	urban	1	Black	Common Myna	1	8	Nahid
Bangladesh	20220104	2	urban	1	Black	Common Myna	1	9	Nahid
Bangladesh	20220104	2	urban	1	Black	Common Myna	1	9	Nahid
Bangladesh	20220104	2	urban	1	Black	Common Myna	1	9	Nahid
Bangladesh	20220104	2	urban	1	Black	Common Myna	2	7	Nahid
Bangladesh	20220104	2	urban	1	Black	Common Myna	2	6	Nahid
Bangladesh	20220104	2	urban	1	Black	Common Myna	1	7	Nahid
Bangladesh	20220104	2	urban	1	Black	Common Myna	4	8	Nahid
Bangladesh	20220104	2	urban	1	Black	Common Myna	3	7	Nahid
Bangladesh	20220104	2	urban	1	Black	Common Myna	2	6	Nahid
Bangladesh	20220104	2	urban	1	Black	Common Myna	2	4	Nahid
Bangladesh	20220104	2	urban	1	Black	Common Myna	1	5	Nahid
Bangladesh	20220104	2	urban	1	Black	Common Myna	2	5	Nahid
Bangladesh	20220104	2	urban	1	Black	Common Myna	3	4	Nahid
Bangladesh	20220104	2	urban	1	Black	Common Myna	9	7	Nahid
Bangladesh	20220104	2	urban	1	Black	Common Myna	5	12	Nahid
Bangladesh	20220104	2	urban	1	Black	Common Myna	2	5	Nahid
Bangladesh	20220104	2	urban	1	Black	Common Myna	3	6	Nahid
Bangladesh	20220104	2	urban	1	Black	Common Myna	2	7	Nahid
Bangladesh	20220104	2	urban	1	Black	Common Myna	6	5	Nahid
Bangladesh	20220104	2	urban	1	Black	Common Myna	1	4	Nahid
Bangladesh	20220104	2	urban	1	Black	Common Myna	2	8	Nahid
Bangladesh	20220104	2	urban	1	Black	Common Myna	2	7.5	Nahid
Bangladesh	20220104	2	urban	1	Black	Common Myna	1	7	Nahid
Bangladesh	20220104	2	urban	1	Black	Common Myna	1	8	Nahid
Bangladesh	20220104	2	urban	1	Black	Common Myna	3	7	Nahid
Bangladesh	20220104	2	urban	1	Black	Common Myna	4	6.5	Nahid
Bangladesh	20220104	2	urban	1	Black	Common Myna	1	6	Nahid
Bangladesh	20220104	2	urban	1	Black	Common Myna	1	8	Nahid
Bangladesh	20220104	2	urban	1	Black	Common Myna	2	4	Nahid
Bangladesh	20220104	2	urban	1	Black	Common Myna	1	3.5	Nahid
Bangladesh	20220104	2	urban	1	Black	Common Myna	2	12	Nahid
Bangladesh	20220104	2	urban	1	Black	Common Myna	3	12	Nahid
Bangladesh	20220104	2	urban	1	Black	Common Myna	3	8	Nahid
Bangladesh	20220104	2	urban	1	Black	Common Myna	3	7.5	Nahid
Bangladesh	20220104	2	urban	1	Black	Common Myna	2	4	Nahid
Bangladesh	20220104	2	urban	1	Black	Common Myna	3	6	Nahid
Bangladesh	20220104	2	urban	1	Black	Common Myna	1	4	Nahid
Bangladesh	20220104	2	urban	1	Black	Common Myna	2	4	Nahid
Bangladesh	20220104	2	urban	1	Black	Common Myna	1	3	Nahid
Bangladesh	20220104	2	urban	1	Black	Common Myna	1	8.5	Nahid
Bangladesh	20220104	2	urban	1	Black	Common Myna	3	11	Nahid
Bangladesh	20220104	2	urban	1	Black	Common Myna	7	9	Nahid
Bangladesh	20220104	2	urban	1	Black	Common Myna	5	5.5	Nahid
Bangladesh	20220104	2	urban	1	Black	Common Myna	2	3.4	Nahid
Bangladesh	20220112	1	urban	1	Black	Common Myna	2	8	Nahid
Bangladesh	20220112	1	urban	1	Black	Common Myna	3	9	Nahid
Bangladesh	20220112	1	urban	1	Black	Common Myna	5	15	Nahid
Bangladesh	20220112	1	urban	1	Black	Common Myna	2	10	Nahid
Bangladesh	20220112	1	urban	1	Black	Common Myna	1	9	Nahid
Bangladesh	20220112	1	urban	1	Black	Common Myna	1	8.5	Nahid
Bangladesh	20220112	1	urban	1	Black	Common Myna	3	10	Nahid
Bangladesh	20220112	1	urban	1	Black	Common Myna	2	9	Nahid
Bangladesh	20220112	1	urban	1	Black	Common Myna	3	5	Nahid
Bangladesh	20220112	1	urban	1	Black	Common Myna	3	7	Nahid
Bangladesh	20220112	1	urban	1	Black	Common Myna	3	5	Nahid
Bangladesh	20220112	1	urban	1	Black	Common Myna	2	7.5	Nahid
Bangladesh	20220112	1	urban	1	Black	Common Myna	1	5	Nahid
Bangladesh	20220112	1	urban	1	Black	Common Myna	2	12	Nahid
Bangladesh	20220112	1	urban	1	Black	Common Myna	5	11	Nahid
Bangladesh	20220112	1	urban	1	Black	Common Myna	2	6.5	Nahid
Bangladesh	20220112	1	urban	1	Black	Common Myna	1	8	Nahid
Bangladesh	20220112	1	urban	1	Black	Common Myna	3	6	Nahid
Bangladesh	20220112	1	urban	1	Black	Common Myna	3	4	Nahid
Bangladesh	20220112	1	urban	1	Black	Common Myna	4	6	Nahid
Bangladesh	20220113	2	urban	1	Black	Common Myna	2	7	Nahid
Bangladesh	20220113	2	urban	1	Black	Common Myna	1	6	Nahid
Bangladesh	20220113	2	urban	1	Black	Common Myna	1	5.5	Nahid
Bangladesh	20220113	2	urban	1	Black	Common Myna	1	4	Nahid
Bangladesh	20220113	2	urban	1	Black	Common Myna	3	6.5	Nahid
Bangladesh	20220113	2	urban	1	Black	Common Myna	1	3	Nahid
Bangladesh	20220113	2	urban	1	Black	Common Myna	2	5.5	Nahid
Bangladesh	20220113	2	urban	1	Black	Common Myna	3	4.5	Nahid
Bangladesh	20211217	1	urban	1	Black	House Crow	8	1.6	Nahid
Bangladesh	20211225	2	urban	1	Black	House Crow	5	4.8	Nahid
Bangladesh	20211225	2	urban	1	Black	House Crow	2	2.3	Nahid
Bangladesh	20211225	2	urban	1	Black	House Crow	1	4.5	Nahid
Bangladesh	20211228	2	urban	1	Black	House Crow	3	5	Nahid
Bangladesh	20211228	2	urban	1	Black	House Crow	2	3	Nahid
Bangladesh	20211229	2	urban	1	Black	House Crow	1	5	Nahid
Bangladesh	20220101	1	urban	1	Black	House Crow	2	2.5	Nahid
Bangladesh	20220101	1	urban	1	Black	House Crow	8	5.2	Nahid
Bangladesh	20220101	1	urban	1	Black	House Crow	3	5	Nahid
Bangladesh	20220101	1	urban	1	Black	House Crow	2	5.6	Nahid
Bangladesh	20220101	1	urban	1	Black	House Crow	1	3	Nahid
Bangladesh	20220101	1	urban	1	Black	House Crow	3	9	Nahid
Bangladesh	20220101	1	urban	1	Black	House Crow	2	10	Nahid
Bangladesh	20220101	1	urban	1	Black	House Crow	1	8	Nahid
Bangladesh	20220101	1	urban	1	Black	House Crow	3	9	Nahid
Bangladesh	20220102	2	urban	1	Black	House Crow	7	15	Nahid
Bangladesh	20220103	1	urban	1	Black	House Crow	1	3.2	Nahid
Bangladesh	20220103	1	urban	1	Black	House Crow	1	3	Nahid
Bangladesh	20220103	1	urban	1	Black	House Crow	1	4	Nahid
Bangladesh	20220103	1	urban	1	Black	House Crow	1	3.5	Nahid
Bangladesh	20220103	1	urban	1	Black	House Crow	1	5.5	Nahid
Bangladesh	20220103	1	urban	1	Black	House Crow	1	5	Nahid
Bangladesh	20220103	1	urban	1	Black	House Crow	1	7	Nahid
Bangladesh	20220103	1	urban	1	Black	House Crow	1	7	Nahid
Bangladesh	20220103	1	urban	1	Black	House Crow	1	5	Nahid
Bangladesh	20220103	1	urban	1	Black	House Crow	1	6	Nahid
Bangladesh	20220103	1	urban	1	Black	House Crow	1	6	Nahid
Bangladesh	20220103	1	urban	1	Black	House Crow	5	4	Nahid
Bangladesh	20220103	1	urban	1	Black	House Crow	7	4	Nahid
Bangladesh	20220103	1	urban	1	Black	House Crow	2	7	Nahid
Bangladesh	20220103	1	urban	1	Black	House Crow	2	9	Nahid
Bangladesh	20220103	1	urban	1	Black	House Crow	3	10	Nahid
Bangladesh	20220103	1	urban	1	Black	House Crow	7	12	Nahid
Bangladesh	20220103	1	urban	1	Black	House Crow	3	8	Nahid
Bangladesh	20220104	2	urban	1	Black	House Crow	2	6	Nahid
Bangladesh	20220104	2	urban	1	Black	House Crow	3	8	Nahid
Bangladesh	20220104	2	urban	1	Black	House Crow	1	9	Nahid
Bangladesh	20220112	1	urban	1	Black	House Crow	2	8	Nahid
Bangladesh	20220112	1	urban	1	Black	House Crow	1	9	Nahid
Bangladesh	20220112	1	urban	1	Black	House Crow	3	7.5	Nahid
Bangladesh	20220112	1	urban	1	Black	House Crow	5	7	Nahid
Bangladesh	20220112	1	urban	1	Black	House Crow	3	7	Nahid
Bangladesh	20220112	1	urban	1	Black	House Crow	2	9	Nahid
Bangladesh	20220112	1	urban	1	Black	House Crow	2	8	Nahid
Bangladesh	20220112	1	urban	1	Black	House Crow	1	9.5	Nahid
Bangladesh	20220112	1	urban	1	Black	House Crow	2	7	Nahid
Bangladesh	20220112	1	urban	1	Black	House Crow	1	6.5	Nahid
Bangladesh	20220112	1	urban	1	Black	House Crow	3	7.5	Nahid
Bangladesh	20220112	1	urban	1	Black	House Crow	1	9	Nahid
Bangladesh	20220112	1	urban	1	Black	House Crow	4	5	Nahid
Bangladesh	20220113	2	urban	1	Black	House Crow	2	7	Nahid
Bangladesh	20220113	2	urban	1	Black	House Crow	3	5.5	Nahid
Bangladesh	20220113	2	urban	1	Black	House Crow	1	5	Nahid
Bangladesh	20220113	2	urban	1	Black	House Crow	2	5	Nahid
Bangladesh	20220113	2	urban	1	Black	House Crow	1	4	Nahid
Bangladesh	20220113	2	urban	1	Black	House Crow	3	7	Nahid
Bangladesh	20220113	2	urban	1	Black	House Crow	2	8	Nahid
Bangladesh	20220113	2	urban	1	Black	House Crow	3	7	Nahid
Bangladesh	20220113	2	urban	1	Black	House Crow	2	9	Nahid
Bangladesh	20220113	2	urban	1	Black	House Crow	1	6	Nahid
Bangladesh	20220113	2	urban	1	Black	House Crow	3	7	Nahid
Bangladesh	20220113	2	urban	1	Black	House Crow	1	6	Nahid
Bangladesh	20220113	2	urban	1	Black	House Crow	2	6.5	Nahid
Bangladesh	20220113	2	urban	1	Black	House Crow	1	6.5	Nahid
Bangladesh	20220113	2	urban	1	Black	House Crow	2	5.5	Nahid
Bangladesh	20220113	2	urban	1	Black	House Crow	1	5	Nahid
Bangladesh	20220113	2	urban	1	Black	House Crow	3	7.5	Nahid
Bangladesh	20220113	2	urban	1	Black	House Crow	2	5.5	Nahid
Bangladesh	20220113	2	urban	1	Black	House Crow	7	8	Nahid
Bangladesh	20220113	2	urban	1	Black	House Crow	1	5	Nahid
Bangladesh	20220113	2	urban	1	Black	House Crow	3	6.5	Nahid
Bangladesh	20211217	1	urban	1	Black	House Sparrow	1	1.7	Nahid
Bangladesh	20211217	1	urban	1	Black	House Sparrow	6	1.4	Nahid
Bangladesh	20220101	1	urban	1	Black	House Sparrow	4	1.2	Nahid
Bangladesh	20220101	1	urban	1	Black	House Sparrow	5	4	Nahid
Bangladesh	20220101	1	urban	1	Black	House Sparrow	3	4.5	Nahid
Bangladesh	20220101	1	urban	1	Black	House Sparrow	2	5	Nahid
Bangladesh	20220101	1	urban	1	Black	House Sparrow	5	8	Nahid
Bangladesh	20220101	1	urban	1	Black	House Sparrow	5	8	Nahid
Bangladesh	20220101	1	urban	1	Black	House Sparrow	4	7	Nahid
Bangladesh	20220101	1	urban	1	Black	House Sparrow	2	4.5	Nahid
Bangladesh	20220101	1	urban	1	Black	House Sparrow	1	5	Nahid
Bangladesh	20220102	2	urban	1	Black	House Sparrow	2	4	Nahid
Bangladesh	20220102	2	urban	1	Black	House Sparrow	1	4.5	Nahid
Bangladesh	20220102	2	urban	1	Black	House Sparrow	2	9	Nahid
Bangladesh	20220102	2	urban	1	Black	House Sparrow	2	8	Nahid
Bangladesh	20220102	2	urban	1	Black	House Sparrow	3	4	Nahid
Bangladesh	20220103	1	urban	1	Black	House Sparrow	1	3.5	Nahid
Bangladesh	20220103	1	urban	1	Black	House Sparrow	5	4	Nahid
Bangladesh	20220103	1	urban	1	Black	House Sparrow	2	2	Nahid
Bangladesh	20220103	1	urban	1	Black	House Sparrow	3	2.5	Nahid
Bangladesh	20220104	2	urban	1	Black	House Sparrow	2	3	Nahid
Bangladesh	20220104	2	urban	1	Black	House Sparrow	3	5	Nahid
Bangladesh	20220104	2	urban	1	Black	House Sparrow	2	10	Nahid
Bangladesh	20220104	2	urban	1	Black	House Sparrow	3	6	Nahid
Bangladesh	20220112	1	urban	1	Black	House Sparrow	3	8	Nahid
Bangladesh	20220112	1	urban	1	Black	House Sparrow	2	5	Nahid
Bangladesh	20220112	1	urban	1	Black	House Sparrow	3	5	Nahid
Bangladesh	20220112	1	urban	1	Black	House Sparrow	2	6.5	Nahid
Bangladesh	20220112	1	urban	1	Black	House Sparrow	3	5	Nahid
Bangladesh	20220112	1	urban	1	Black	House Sparrow	3	6	Nahid
Bangladesh	20220112	1	urban	1	Black	House Sparrow	2	4	Nahid
Bangladesh	20220112	1	urban	1	Black	House Sparrow	2	2.5	Nahid
Bangladesh	20220112	1	urban	1	Black	House Sparrow	2	5	Nahid
Bangladesh	20220112	1	urban	1	Black	House Sparrow	5	6	Nahid
Bangladesh	20220112	1	urban	1	Black	House Sparrow	3	5	Nahid
Bangladesh	20220112	1	urban	1	Black	House Sparrow	5	6	Nahid
Bangladesh	20220112	1	urban	1	Black	House Sparrow	6	7	Nahid
Bangladesh	20220112	1	urban	1	Black	House Sparrow	5	4	Nahid
Bangladesh	20220112	1	urban	1	Black	House Sparrow	3	6	Nahid
Bangladesh	20220112	1	urban	1	Black	House Sparrow	2	5	Nahid
Bangladesh	20220112	1	urban	1	Black	House Sparrow	2	4	Nahid
Bangladesh	20220112	1	urban	1	Black	House Sparrow	2	3.5	Nahid
Bangladesh	20220112	1	urban	1	Black	House Sparrow	4	5	Nahid
Bangladesh	20220112	1	urban	1	Black	House Sparrow	5	5.5	Nahid
Bangladesh	20220113	2	urban	1	Black	House Sparrow	3	4.5	Nahid
Bangladesh	20220113	2	urban	1	Black	House Sparrow	4	5	Nahid
Bangladesh	20220113	2	urban	1	Black	House Sparrow	6	5.5	Nahid
Bangladesh	20220113	2	urban	1	Black	House Sparrow	2	5	Nahid
Bangladesh	20220113	2	urban	1	Black	House Sparrow	3	4.5	Nahid
Bangladesh	20220113	2	urban	1	Black	House Sparrow	3	5.5	Nahid
Bangladesh	20220113	2	urban	1	Black	House Sparrow	2	4.5	Nahid
Bangladesh	20220113	2	urban	1	Black	House Sparrow	2	5	Nahid
Bangladesh	20220113	2	urban	1	Black	House Sparrow	4	3	Nahid
Bangladesh	20220113	2	urban	1	Black	House Sparrow	3	5.5	Nahid
Bangladesh	20220113	2	urban	1	Black	House Sparrow	3	9	Nahid
Bangladesh	20220113	2	urban	1	Black	House Sparrow	3	3	Nahid
Bangladesh	20220113	2	urban	1	Black	House Sparrow	2	4.5	Nahid
Bangladesh	20220113	2	urban	1	Black	House Sparrow	4	8	Nahid
Bangladesh	20220113	2	urban	1	Black	House Sparrow	2	5.5	Nahid
Bangladesh	20220113	2	urban	1	Black	House Sparrow	3	7	Nahid
Bangladesh	20220113	2	urban	1	Black	House Sparrow	3	6	Nahid
Bangladesh	20220113	2	urban	1	Black	House Sparrow	5	4	Nahid
Bangladesh	20220113	2	urban	1	Black	House Sparrow	2	3	Nahid
Bangladesh	20220113	2	urban	1	Black	House Sparrow	5	7.5	Nahid
Bangladesh	20220113	2	urban	1	Black	House Sparrow	3	4.5	Nahid
Bangladesh	20220113	2	urban	1	Black	House Sparrow	5	8	Nahid
Bangladesh	20220113	2	urban	1	Black	House Sparrow	1	3.5	Nahid
Bangladesh	20220113	2	urban	1	Black	House Sparrow	3	5.5	Nahid
Bangladesh	20211217	1	urban	1	Black	Jungle Babbler	7	2.4	Nahid
Bangladesh	20211217	1	urban	1	Black	Jungle Babbler	4	3	Nahid
Bangladesh	20211225	2	urban	1	Black	Jungle Babbler	3	11	Nahid
Bangladesh	20211225	2	urban	1	Black	Jungle Babbler	4	7	Nahid
Bangladesh	20211225	2	urban	1	Black	Jungle Babbler	1	7	Nahid
Bangladesh	20211225	2	urban	1	Black	Jungle Babbler	1	10	Nahid
Bangladesh	20211225	2	urban	1	Black	Jungle Babbler	5	15.3	Nahid
Bangladesh	20211225	2	urban	1	Black	Jungle Babbler	1	8.4	Nahid
Bangladesh	20211225	2	urban	1	Black	Jungle Babbler	1	3.2	Nahid
Bangladesh	20211225	2	urban	1	Black	Jungle Babbler	1	6	Nahid
Bangladesh	20211225	2	urban	1	Black	Jungle Babbler	1	5.5	Nahid
Bangladesh	20211225	2	urban	1	Black	Jungle Babbler	2	6.1	Nahid
Bangladesh	20211225	2	urban	1	Black	Jungle Babbler	2	4	Nahid
Bangladesh	20220101	1	urban	1	Black	Jungle Babbler	2	2	Nahid
Bangladesh	20220101	1	urban	1	Black	Jungle Babbler	3	2.5	Nahid
Bangladesh	20220101	1	urban	1	Black	Jungle Babbler	2	3.3	Nahid
Bangladesh	20220101	1	urban	1	Black	Jungle Babbler	2	5	Nahid
Bangladesh	20220101	1	urban	1	Black	Jungle Babbler	2	4.5	Nahid
Bangladesh	20220102	2	urban	1	Black	Jungle Babbler	1	6	Nahid
Bangladesh	20220102	2	urban	1	Black	Jungle Babbler	1	4	Nahid
Bangladesh	20220102	2	urban	1	Black	Jungle Babbler	1	5	Nahid
Bangladesh	20220102	2	urban	1	Black	Jungle Babbler	1	5	Nahid
Bangladesh	20220102	2	urban	1	Black	Jungle Babbler	2	5	Nahid
Bangladesh	20220102	2	urban	1	Black	Jungle Babbler	1	6	Nahid
Bangladesh	20220102	2	urban	1	Black	Jungle Babbler	2	6	Nahid
Bangladesh	20220102	2	urban	1	Black	Jungle Babbler	1	7	Nahid
Bangladesh	20220102	2	urban	1	Black	Jungle Babbler	5	5	Nahid
Bangladesh	20220102	2	urban	1	Black	Jungle Babbler	3	8	Nahid
Bangladesh	20220102	2	urban	1	Black	Jungle Babbler	4	4	Nahid
Bangladesh	20220104	2	urban	1	Black	Jungle Babbler	3	7	Nahid
Bangladesh	20220104	2	urban	1	Black	Jungle Babbler	2	6	Nahid
Bangladesh	20220104	2	urban	1	Black	Jungle Babbler	2	7	Nahid
Bangladesh	20220104	2	urban	1	Black	Jungle Babbler	1	5	Nahid
Bangladesh	20220104	2	urban	1	Black	Jungle Babbler	1	6	Nahid
Bangladesh	20220104	2	urban	1	Black	Jungle Babbler	1	6.5	Nahid
Bangladesh	20220104	2	urban	1	Black	Jungle Babbler	1	4	Nahid
Bangladesh	20220104	2	urban	1	Black	Jungle Babbler	2	7	Nahid
Bangladesh	20220104	2	urban	1	Black	Jungle Babbler	4	7	Nahid
Bangladesh	20220104	2	urban	1	Black	Jungle Babbler	2	5.5	Nahid
Bangladesh	20220104	2	urban	1	Black	Jungle Babbler	4	4	Nahid
Bangladesh	20220104	2	urban	1	Black	Jungle Babbler	5	4.5	Nahid
Bangladesh	20220104	2	urban	1	Black	Jungle Babbler	2	8	Nahid
Bangladesh	20220112	1	urban	1	Black	Jungle Babbler	2	3	Nahid
Bangladesh	20220112	1	urban	1	Black	Jungle Babbler	2	3.5	Nahid
Bangladesh	20220112	1	urban	1	Black	Jungle Babbler	3	8	Nahid
Bangladesh	20220112	1	urban	1	Black	Jungle Babbler	1	4.5	Nahid
Bangladesh	20220112	1	urban	1	Black	Jungle Babbler	1	7.5	Nahid
Bangladesh	20220112	1	urban	1	Black	Jungle Babbler	2	8	Nahid
Bangladesh	20220112	1	urban	1	Black	Jungle Babbler	2	2.5	Nahid
Bangladesh	20220112	1	urban	1	Black	Jungle Babbler	2	3	Nahid
Bangladesh	20220112	1	urban	1	Black	Jungle Babbler	4	4	Nahid
Bangladesh	20220112	1	urban	1	Black	Jungle Babbler	3	3.5	Nahid
Bangladesh	20220112	1	urban	1	Black	Jungle Babbler	4	7.5	Nahid
Bangladesh	20220112	1	urban	1	Black	Jungle Babbler	2	3	Nahid
Bangladesh	20220112	1	urban	1	Black	Jungle Babbler	3	7	Nahid
Bangladesh	20220112	1	urban	1	Black	Jungle Babbler	1	5.5	Nahid
Bangladesh	20220112	1	urban	1	Black	Jungle Babbler	1	4.5	Nahid
Bangladesh	20220112	1	urban	1	Black	Jungle Babbler	5	3.5	Nahid
Bangladesh	20220112	1	urban	1	Black	Jungle Babbler	3	6	Nahid
Bangladesh	20220112	1	urban	1	Black	Jungle Babbler	3	2	Nahid
Bangladesh	20220112	1	urban	1	Black	Jungle Babbler	1	3	Nahid
Bangladesh	20220112	1	urban	1	Black	Jungle Babbler	2	8.5	Nahid
Bangladesh	20220112	1	urban	1	Black	Jungle Babbler	1	4	Nahid
Bangladesh	20220112	1	urban	1	Black	Jungle Babbler	2	2	Nahid
Bangladesh	20220112	1	urban	1	Black	Jungle Babbler	3	5	Nahid
Bangladesh	20220112	1	urban	1	Black	Jungle Babbler	2	7	Nahid
Bangladesh	20220112	1	urban	1	Black	Jungle Babbler	5	3.5	Nahid
Bangladesh	20220112	1	urban	1	Black	Jungle Babbler	2	3	Nahid
Bangladesh	20220112	1	urban	1	Black	Jungle Babbler	1	4	Nahid
Bangladesh	20220112	1	urban	1	Black	Jungle Babbler	2	5	Nahid
Bangladesh	20220113	2	urban	1	Black	Jungle Babbler	2	6.5	Nahid
Bangladesh	20220113	2	urban	1	Black	Jungle Babbler	2	4	Nahid
Bangladesh	20220113	2	urban	1	Black	Jungle Babbler	4	4	Nahid
Bangladesh	20211225	2	urban	1	Black	Jungle Myna	2	15	Nahid
Bangladesh	20211225	2	urban	1	Black	Jungle Myna	3	6.3	Nahid
Bangladesh	20211225	2	urban	1	Black	Jungle Myna	15	8	Nahid
Bangladesh	20211225	2	urban	1	Black	Jungle Myna	11	9	Nahid
Bangladesh	20220101	1	urban	1	Black	Jungle Myna	12	4.6	Nahid
Bangladesh	20220101	1	urban	1	Black	Jungle Myna	3	6.3	Nahid
Bangladesh	20220101	1	urban	1	Black	Jungle Myna	4	6.5	Nahid
Bangladesh	20220101	1	urban	1	Black	Jungle Myna	1	7	Nahid
Bangladesh	20220101	1	urban	1	Black	Jungle Myna	7	10	Nahid
Bangladesh	20220101	1	urban	1	Black	Jungle Myna	7	10	Nahid
Bangladesh	20220102	2	urban	1	Black	Jungle Myna	2	7	Nahid
Bangladesh	20220102	2	urban	1	Black	Jungle Myna	1	6	Nahid
Bangladesh	20220102	2	urban	1	Black	Jungle Myna	1	15	Nahid
Bangladesh	20220102	2	urban	1	Black	Jungle Myna	1	10	Nahid
Bangladesh	20220102	2	urban	1	Black	Jungle Myna	3	13	Nahid
Bangladesh	20220102	2	urban	1	Black	Jungle Myna	2	15	Nahid
Bangladesh	20220102	2	urban	1	Black	Jungle Myna	3	16	Nahid
Bangladesh	20220102	2	urban	1	Black	Jungle Myna	7	11	Nahid
Bangladesh	20220102	2	urban	1	Black	Jungle Myna	3	9	Nahid
Bangladesh	20220103	1	urban	1	Black	Jungle Myna	5	5	Nahid
Bangladesh	20220103	1	urban	1	Black	Jungle Myna	5	6	Nahid
Bangladesh	20220103	1	urban	1	Black	Jungle Myna	10	6	Nahid
Bangladesh	20220103	1	urban	1	Black	Jungle Myna	5	9	Nahid
Bangladesh	20220103	1	urban	1	Black	Jungle Myna	5	9	Nahid
Bangladesh	20220103	1	urban	1	Black	Jungle Myna	8	9	Nahid
Bangladesh	20220103	1	urban	1	Black	Jungle Myna	7	8	Nahid
Bangladesh	20220104	2	urban	1	Black	Jungle Myna	2	8	Nahid
Bangladesh	20220104	2	urban	1	Black	Jungle Myna	3	7.5	Nahid
Bangladesh	20220104	2	urban	1	Black	Jungle Myna	3	7.5	Nahid
Bangladesh	20220104	2	urban	1	Black	Jungle Myna	5	7	Nahid
Bangladesh	20220104	2	urban	1	Black	Jungle Myna	2	7	Nahid
Bangladesh	20220104	2	urban	1	Black	Jungle Myna	2	6.5	Nahid
Bangladesh	20220104	2	urban	1	Black	Jungle Myna	3	7	Nahid
Bangladesh	20220104	2	urban	1	Black	Jungle Myna	3	5.5	Nahid
Bangladesh	20220104	2	urban	1	Black	Jungle Myna	3	10	Nahid
Bangladesh	20220104	2	urban	1	Black	Jungle Myna	5	9	Nahid
Bangladesh	20220104	2	urban	1	Black	Jungle Myna	3	7	Nahid
Bangladesh	20220104	2	urban	1	Black	Jungle Myna	2	7.5	Nahid
Bangladesh	20220112	1	urban	1	Black	Jungle Myna	7	12	Nahid
Bangladesh	20220112	1	urban	1	Black	Jungle Myna	5	4	Nahid
Bangladesh	20220112	1	urban	1	Black	Jungle Myna	3	9.5	Nahid
Bangladesh	20220112	1	urban	1	Black	Jungle Myna	2	8	Nahid
Bangladesh	20220112	1	urban	1	Black	Jungle Myna	5	9	Nahid
Bangladesh	20220112	1	urban	1	Black	Jungle Myna	7	10	Nahid
Bangladesh	20220112	1	urban	1	Black	Jungle Myna	2	8	Nahid
Bangladesh	20220112	1	urban	1	Black	Jungle Myna	7	11	Nahid
Bangladesh	20220112	1	urban	1	Black	Jungle Myna	2	5	Nahid
Bangladesh	20220112	1	urban	1	Black	Jungle Myna	1	9	Nahid
Bangladesh	20220112	1	urban	1	Black	Jungle Myna	2	7	Nahid
Bangladesh	20220112	1	urban	1	Black	Jungle Myna	5	8	Nahid
Bangladesh	20220112	1	urban	1	Black	Jungle Myna	2	6.5	Nahid
Bangladesh	20220112	1	urban	1	Black	Jungle Myna	5	9	Nahid
Bangladesh	20220112	1	urban	1	Black	Jungle Myna	3	7.5	Nahid
Bangladesh	20220112	1	urban	1	Black	Jungle Myna	2	7	Nahid
Bangladesh	20220112	1	urban	1	Black	Jungle Myna	3	13	Nahid
Bangladesh	20220112	1	urban	1	Black	Jungle Myna	2	9	Nahid
Bangladesh	20220112	1	urban	1	Black	Jungle Myna	5	7.5	Nahid
Bangladesh	20220112	1	urban	1	Black	Jungle Myna	3	6.5	Nahid
Bangladesh	20220113	2	urban	1	Black	Jungle Myna	4	8	Nahid
Bangladesh	20220113	2	urban	1	Black	Jungle Myna	3	6.5	Nahid
Bangladesh	20220113	2	urban	1	Black	Jungle Myna	5	7.5	Nahid
Bangladesh	20220113	2	urban	1	Black	Jungle Myna	3	7	Nahid
Bangladesh	20220113	2	urban	1	Black	Jungle Myna	1	4	Nahid
Bangladesh	20220113	2	urban	1	Black	Jungle Myna	3	5	Nahid
Bangladesh	20220113	2	urban	1	Black	Jungle Myna	2	6.5	Nahid
Bangladesh	20220113	2	urban	1	Black	Jungle Myna	3	3	Nahid
Bangladesh	20220113	2	urban	1	Black	Jungle Myna	1	5	Nahid
Bangladesh	20211217	1	urban	1	Black	Red-vented Bulbul	4	2.2	Nahid
Bangladesh	20211217	1	urban	1	Black	Red-vented Bulbul	4	2	Nahid
Bangladesh	20211217	1	urban	1	Black	Red-vented Bulbul	8	2.5	Nahid
Bangladesh	20211217	1	urban	1	Black	Red-vented Bulbul	1	4	Nahid
Bangladesh	20211225	2	urban	1	Black	Red-vented Bulbul	1	5.7	Nahid
Bangladesh	20211225	2	urban	1	Black	Red-vented Bulbul	1	8	Nahid
Bangladesh	20211225	2	urban	1	Black	Red-vented Bulbul	2	4.1	Nahid
Bangladesh	20211225	2	urban	1	Black	Red-vented Bulbul	3	4.3	Nahid
Bangladesh	20211225	2	urban	1	Black	Red-vented Bulbul	2	4.4	Nahid
Bangladesh	20211225	2	urban	1	Black	Red-vented Bulbul	1	5.5	Nahid
Bangladesh	20211225	2	urban	1	Black	Red-vented Bulbul	1	3.4	Nahid
Bangladesh	20211225	2	urban	1	Black	Red-vented Bulbul	5	6	Nahid
Bangladesh	20211225	2	urban	1	Black	Red-vented Bulbul	1	6.2	Nahid
Bangladesh	20211225	2	urban	1	Black	Red-vented Bulbul	3	9.5	Nahid
Bangladesh	20220101	1	urban	1	Black	Red-vented Bulbul	2	3.5	Nahid
Bangladesh	20220101	1	urban	1	Black	Red-vented Bulbul	4	5	Nahid
Bangladesh	20220101	1	urban	1	Black	Red-vented Bulbul	3	4	Nahid
Bangladesh	20220101	1	urban	1	Black	Red-vented Bulbul	2	3	Nahid
Bangladesh	20220101	1	urban	1	Black	Red-vented Bulbul	2	3.5	Nahid
Bangladesh	20220101	1	urban	1	Black	Red-vented Bulbul	5	4	Nahid
Bangladesh	20220101	1	urban	1	Black	Red-vented Bulbul	7	3.7	Nahid
Bangladesh	20220101	1	urban	1	Black	Red-vented Bulbul	4	5	Nahid
Bangladesh	20220101	1	urban	1	Black	Red-vented Bulbul	3	5	Nahid
Bangladesh	20220101	1	urban	1	Black	Red-vented Bulbul	5	3	Nahid
Bangladesh	20220101	1	urban	1	Black	Red-vented Bulbul	3	2	Nahid
Bangladesh	20220101	1	urban	1	Black	Red-vented Bulbul	1	6	Nahid
Bangladesh	20220102	2	urban	1	Black	Red-vented Bulbul	1	7	Nahid
Bangladesh	20220102	2	urban	1	Black	Red-vented Bulbul	2	11	Nahid
Bangladesh	20220102	2	urban	1	Black	Red-vented Bulbul	1	16	Nahid
Bangladesh	20220102	2	urban	1	Black	Red-vented Bulbul	1	7	Nahid
Bangladesh	20220102	2	urban	1	Black	Red-vented Bulbul	2	14	Nahid
Bangladesh	20220102	2	urban	1	Black	Red-vented Bulbul	6	12	Nahid
Bangladesh	20220102	2	urban	1	Black	Red-vented Bulbul	1	5	Nahid
Bangladesh	20220102	2	urban	1	Black	Red-vented Bulbul	2	6	Nahid
Bangladesh	20220102	2	urban	1	Black	Red-vented Bulbul	3	7	Nahid
Bangladesh	20220102	2	urban	1	Black	Red-vented Bulbul	5	9.5	Nahid
Bangladesh	20220102	2	urban	1	Black	Red-vented Bulbul	1	10	Nahid
Bangladesh	20220102	2	urban	1	Black	Red-vented Bulbul	3	11.5	Nahid
Bangladesh	20220103	1	urban	1	Black	Red-vented Bulbul	2	3	Nahid
Bangladesh	20220103	1	urban	1	Black	Red-vented Bulbul	5	2.5	Nahid
Bangladesh	20220103	1	urban	1	Black	Red-vented Bulbul	3	3	Nahid
Bangladesh	20220103	1	urban	1	Black	Red-vented Bulbul	2	3.5	Nahid
Bangladesh	20220103	1	urban	1	Black	Red-vented Bulbul	5	3	Nahid
Bangladesh	20220103	1	urban	1	Black	Red-vented Bulbul	7	3.5	Nahid
Bangladesh	20220103	1	urban	1	Black	Red-vented Bulbul	2	3	Nahid
Bangladesh	20220103	1	urban	1	Black	Red-vented Bulbul	1	3.5	Nahid
Bangladesh	20220104	2	urban	1	Black	Red-vented Bulbul	1	8	Nahid
Bangladesh	20220104	2	urban	1	Black	Red-vented Bulbul	1	5	Nahid
Bangladesh	20220104	2	urban	1	Black	Red-vented Bulbul	2	6	Nahid
Bangladesh	20220104	2	urban	1	Black	Red-vented Bulbul	2	9	Nahid
Bangladesh	20220104	2	urban	1	Black	Red-vented Bulbul	3	5.5	Nahid
Bangladesh	20220104	2	urban	1	Black	Red-vented Bulbul	2	6	Nahid
Bangladesh	20220104	2	urban	1	Black	Red-vented Bulbul	3	8	Nahid
Bangladesh	20220104	2	urban	1	Black	Red-vented Bulbul	2	5	Nahid
Bangladesh	20220104	2	urban	1	Black	Red-vented Bulbul	5	4	Nahid
Bangladesh	20220112	1	urban	1	Black	Red-vented Bulbul	3	9	Nahid
Bangladesh	20220112	1	urban	1	Black	Red-vented Bulbul	2	8.5	Nahid
Bangladesh	20220112	1	urban	1	Black	Red-vented Bulbul	3	4	Nahid
Bangladesh	20220112	1	urban	1	Black	Red-vented Bulbul	2	5	Nahid
Bangladesh	20220112	1	urban	1	Black	Red-vented Bulbul	2	5	Nahid
Bangladesh	20220112	1	urban	1	Black	Red-vented Bulbul	5	7	Nahid
Bangladesh	20220112	1	urban	1	Black	Red-vented Bulbul	2	6.5	Nahid
Bangladesh	20220112	1	urban	1	Black	Red-vented Bulbul	5	11.5	Nahid
Bangladesh	20220112	1	urban	1	Black	Red-vented Bulbul	3	6	Nahid
Bangladesh	20220112	1	urban	1	Black	Red-vented Bulbul	5	5.5	Nahid
Bangladesh	20220112	1	urban	1	Black	Red-vented Bulbul	3	7.5	Nahid
Bangladesh	20220112	1	urban	1	Black	Red-vented Bulbul	2	5	Nahid
Bangladesh	20220112	1	urban	1	Black	Red-vented Bulbul	5	8	Nahid
Bangladesh	20220112	1	urban	1	Black	Red-vented Bulbul	3	3	Nahid
Bangladesh	20220112	1	urban	1	Black	Red-vented Bulbul	2	3.5	Nahid
Bangladesh	20220112	1	urban	1	Black	Red-vented Bulbul	1	5	Nahid
Bangladesh	20220112	1	urban	1	Black	Red-vented Bulbul	3	5.5	Nahid
Bangladesh	20220113	2	urban	1	Black	Red-vented Bulbul	3	4.5	Nahid
Bangladesh	20220113	2	urban	1	Black	Red-vented Bulbul	2	5	Nahid
Pakistan	20211028	1	urban	1	black	bank myna	9	4.1	Asif
Pakistan	20211028	1	urban	1	black	bank myna	5	4.5	Asif
Pakistan	20211028	1	urban	1	black	bank myna	6	5	Asif
Pakistan	20211028	1	urban	1	black	bank myna	3	3.5	Asif
Pakistan	20211028	1	urban	1	black	bank myna	4	4	Asif
Pakistan	20211028	1	urban	1	black	bank myna	2	3.5	Asif
Pakistan	20211028	1	urban	1	black	bank myna	2	6	Asif
Pakistan	20211028	1	urban	1	black	bank myna	7	8.5	Asif
Pakistan	20211028	1	urban	1	black	bank myna	3	2.5	Asif
Pakistan	20211028	1	urban	1	black	bank myna	8	3	Asif
Pakistan	20211028	1	urban	1	black	bank myna	5	3	Asif
Pakistan	20211029	1	urban	1	black	bank myna	15	3.5	Asif
Pakistan	20211029	1	urban	1	black	bank myna	3	4	Asif
Pakistan	20211029	1	urban	1	black	bank myna	2	3	Asif
Pakistan	20211029	1	urban	1	black	bank myna	3	3	Asif
Pakistan	20211029	1	urban	1	black	bank myna	1	4	Asif
Pakistan	20211029	1	urban	1	black	bank myna	5	6.4	Asif
Pakistan	20211029	1	urban	1	black	bank myna	11	7.6	Asif
Pakistan	20211029	1	urban	1	black	bank myna	7	7.6	Asif
Pakistan	20211029	1	urban	1	black	bank myna	5	6.5	Asif
Pakistan	20211029	1	urban	1	black	bank myna	2	5	Asif
Pakistan	20211029	1	urban	1	black	bank myna	4	6	Asif
Pakistan	20211029	1	urban	1	black	bank myna	3	3.5	Asif
Pakistan	20211029	1	urban	1	black	bank myna	13	7.6	Asif
Pakistan	20211031	1	urban	1	black	bank myna	3	6.7	Asif
Pakistan	20211031	1	urban	1	black	bank myna	11	7.5	Asif
Pakistan	20211031	1	urban	1	black	bank myna	6	3.5	Asif
Pakistan	20211031	1	urban	1	black	bank myna	2	4.6	Asif
Pakistan	20211031	1	urban	1	black	bank myna	1	2	Asif
Pakistan	20211031	1	urban	1	black	bank myna	2	3	Asif
Pakistan	20211101	1	urban	1	black	bank myna	16	6.7	Asif
Pakistan	20211101	1	urban	1	black	bank myna	5	4.2	Asif
Pakistan	20211101	1	urban	1	black	bank myna	3	5	Asif
Pakistan	20211101	1	urban	1	black	bank myna	5	5.6	Asif
Pakistan	20211101	1	urban	1	black	bank myna	3	4.7	Asif
Pakistan	20211101	1	urban	1	black	bank myna	2	5	Asif
Pakistan	20211101	1	urban	1	black	bank myna	7	6.4	Asif
Pakistan	20211101	1	urban	1	black	bank myna	5	5.5	Asif
Pakistan	20211101	1	urban	1	black	bank myna	2	4.5	Asif
Pakistan	20211102	2	urban	1	black	bank myna	9	9	Asif
Pakistan	20211102	2	urban	1	black	bank myna	6	11	Asif
Pakistan	20211102	2	urban	1	black	bank myna	3	7.6	Asif
Pakistan	20211103	2	urban	1	black	bank myna	4	8	Asif
Pakistan	20211103	2	urban	1	black	bank myna	3	8.6	Asif
Pakistan	20211103	2	urban	1	black	bank myna	4	6.5	Asif
Pakistan	20211103	2	urban	1	black	bank myna	5	7	Asif
Pakistan	20211103	2	urban	1	black	bank myna	4	5	Asif
Pakistan	20211103	2	urban	1	black	bank myna	2	6.8	Asif
Pakistan	20211103	2	urban	1	black	bank myna	2	4.5	Asif
Pakistan	20211103	2	urban	1	black	bank myna	3	7.5	Asif
Pakistan	20211103	2	urban	1	black	bank myna	9	9.5	Asif
Pakistan	20211103	2	urban	1	black	bank myna	11	11.8	Asif
Pakistan	20211103	2	urban	1	black	bank myna	15	12.5	Asif
Pakistan	20211103	2	urban	1	black	bank myna	13	15	Asif
Pakistan	20211103	2	urban	1	black	bank myna	4	6.5	Asif
Pakistan	20211103	2	urban	1	black	bank myna	8	5.4	Asif
Pakistan	20211103	2	urban	1	black	bank myna	3	6	Asif
Pakistan	20211103	2	urban	1	black	bank myna	4	6.5	Asif
Pakistan	20211105	2	urban	1	black	bank myna	4	5.7	Asif
Pakistan	20211105	2	urban	1	black	bank myna	2	6.5	Asif
Pakistan	20211105	2	urban	1	black	bank myna	6	7.6	Asif
Pakistan	20211105	2	urban	1	black	bank myna	3	4	Asif
Pakistan	20211105	2	urban	1	black	bank myna	5	5	Asif
Pakistan	20211105	2	urban	1	black	bank myna	3	5	Asif
Pakistan	20211105	2	urban	1	black	bank myna	1	4	Asif
Pakistan	20211105	2	urban	1	black	bank myna	1	4	Asif
Pakistan	20211105	2	urban	1	black	bank myna	5	5	Asif
Pakistan	20211105	2	urban	1	black	bank myna	7	6	Asif
Pakistan	20211105	2	urban	1	black	bank myna	3	6.7	Asif
Pakistan	20211105	2	urban	1	black	bank myna	1	4.5	Asif
Pakistan	20211105	2	urban	1	black	bank myna	1	4.5	Asif
Pakistan	20211105	2	urban	1	black	bank myna	5	5.7	Asif
Pakistan	20211105	2	urban	1	black	bank myna	1	3.5	Asif
Pakistan	20211105	2	urban	1	black	bank myna	3	4.6	Asif
Pakistan	20211105	2	urban	1	black	bank myna	9	7.6	Asif
Pakistan	20211105	2	urban	1	black	bank myna	12	7.6	Asif
Pakistan	20211106	2	urban	1	black	bank myna	1	4.5	Asif
Pakistan	20211106	2	urban	1	black	bank myna	3	6.5	Asif
Pakistan	20211106	2	urban	1	black	bank myna	9	6.8	Asif
Pakistan	20211106	2	urban	1	black	bank myna	1	6.5	Asif
Pakistan	20211106	2	urban	1	black	bank myna	11	7.6	Asif
Pakistan	20211106	2	urban	1	black	bank myna	3	4.5	Asif
Pakistan	20211106	2	urban	1	black	bank myna	2	3.5	Asif
Pakistan	20211106	2	urban	1	black	bank myna	15	7.6	Asif
Pakistan	20211106	2	urban	1	black	bank myna	4	4.5	Asif
Pakistan	20211106	2	urban	1	black	bank myna	1	4	Asif
Pakistan	20211107	1	urban	1	black	bank myna	4	3.5	Asif
Pakistan	20211107	1	urban	1	black	bank myna	4	4	Asif
Pakistan	20211107	1	urban	1	black	bank myna	9	5	Asif
Pakistan	20211107	1	urban	1	black	bank myna	1	1.5	Asif
Pakistan	20211107	1	urban	1	black	bank myna	3	5.6	Asif
Pakistan	20211107	1	urban	1	black	bank myna	2	2	Asif
Pakistan	20211107	1	urban	1	black	bank myna	5	4	Asif
Pakistan	20211107	1	urban	1	black	bank myna	11	6	Asif
Pakistan	20211107	1	urban	1	black	bank myna	9	6	Asif
Pakistan	20211107	1	urban	1	black	bank myna	1	4	Asif
Pakistan	20211107	1	urban	1	black	bank myna	1	4.5	Asif
Pakistan	20211107	1	urban	1	black	bank myna	5	5	Asif
Pakistan	20211107	1	urban	1	black	bank myna	5	4.5	Asif
Pakistan	20211107	1	urban	1	black	bank myna	3	5.6	Asif
Pakistan	20211107	1	urban	1	black	bank myna	2	3	Asif
Pakistan	20211108	2	urban	1	black	bank myna	2	5.6	Asif
Pakistan	20211108	2	urban	1	black	bank myna	13	6.1	Asif
Pakistan	20211108	2	urban	1	black	bank myna	7	4.5	Asif
Pakistan	20211108	2	urban	1	black	bank myna	7	7.5	Asif
Pakistan	20211108	2	urban	1	black	bank myna	5	7.6	Asif
Pakistan	20211108	2	urban	1	black	bank myna	13	8	Asif
Pakistan	20211108	2	urban	1	black	bank myna	4	6.5	Asif
Pakistan	20211010	2	rural	2	black	collar dove	2	13.7	Asif
Pakistan	20211010	2	rural	2	black	collar dove	2	14.4	Asif
Pakistan	20211010	2	rural	2	black	collar dove	4	12.2	Asif
Pakistan	20211010	1	rural	2	black	collar dove	4	10.6	Asif
Pakistan	20211010	1	rural	2	black	collar dove	4	11.4	Asif
Pakistan	20211012	1	rural	2	black	collar dove	2	9.9	Asif
Pakistan	20211012	1	rural	2	black	collar dove	2	7.6	Asif
Pakistan	20211012	1	rural	2	black	collar dove	1	8.3	Asif
Pakistan	20211012	1	rural	2	black	collar dove	4	10.6	Asif
Pakistan	20211014	2	rural	2	black	collar dove	4	12	Asif
Pakistan	20211014	2	rural	2	black	collar dove	1	13.7	Asif
Pakistan	20211014	2	rural	2	black	collar dove	2	9.9	Asif
Pakistan	20211014	2	rural	2	black	collar dove	1	7.6	Asif
Pakistan	20211020	1	rural	2	black	collar dove	2	14.4	Asif
Pakistan	20211020	1	rural	2	black	collar dove	1	12	Asif
Pakistan	20211021	1	rural	2	black	collar dove	3	9.9	Asif
Pakistan	20211024	2	rural	2	black	collar dove	2	13.7	Asif
Pakistan	20211024	2	rural	2	black	collar dove	2	14.4	Asif
Pakistan	20211024	2	rural	2	black	collar dove	1	15.2	Asif
Pakistan	20211026	1	rural	2	black	collar dove	3	9.9	Asif
Pakistan	20211010	2	rural	2	black	common babbler	6	6.1	Asif
Pakistan	20211010	2	rural	2	black	common babbler	4	7.6	Asif
Pakistan	20211010	2	rural	2	black	common babbler	11	8.3	Asif
Pakistan	20211010	2	rural	2	black	common babbler	9	8.3	Asif
Pakistan	20211010	2	rural	2	black	common babbler	4	9.1	Asif
Pakistan	20211010	2	rural	2	black	common babbler	2	9.9	Asif
Pakistan	20211010	1	rural	2	black	common babbler	6	7.6	Asif
Pakistan	20211010	1	rural	2	black	common babbler	11	8.3	Asif
Pakistan	20211010	1	rural	2	black	common babbler	5	7.6	Asif
Pakistan	20211012	1	rural	2	black	common babbler	6	7.6	Asif
Pakistan	20211012	1	rural	2	black	common babbler	6	6.1	Asif
Pakistan	20211012	1	rural	2	black	common babbler	5	9.9	Asif
Pakistan	20211012	1	rural	2	black	common babbler	6	6.8	Asif
Pakistan	20211012	1	rural	2	black	common babbler	3	7.6	Asif
Pakistan	20211014	2	rural	2	black	common babbler	6	9.9	Asif
Pakistan	20211014	2	rural	2	black	common babbler	2	10.6	Asif
Pakistan	20211014	2	rural	2	black	common babbler	5	8.3	Asif
Pakistan	20211014	2	rural	2	black	common babbler	5	6.8	Asif
Pakistan	20211014	2	rural	2	black	common babbler	6	6.8	Asif
Pakistan	20211020	1	rural	2	black	common babbler	5	6.1	Asif
Pakistan	20211020	1	rural	2	black	common babbler	4	7.6	Asif
Pakistan	20211024	2	rural	2	black	common babbler	5	9.9	Asif
Pakistan	20211010	2	rural	2	black	common myna	8	10.6	Asif
Pakistan	20211010	2	rural	2	black	common myna	4	9.1	Asif
Pakistan	20211010	2	rural	2	black	common myna	12	9.9	Asif
Pakistan	20211010	2	rural	2	black	common myna	9	11.4	Asif
Pakistan	20211010	2	rural	2	black	common myna	2	7.6	Asif
Pakistan	20211010	2	rural	2	black	common myna	5	5.3	Asif
Pakistan	20211010	2	rural	2	black	common myna	2	6.8	Asif
Pakistan	20211010	2	rural	2	black	common myna	6	6.1	Asif
Pakistan	20211010	2	rural	2	black	common myna	4	6.8	Asif
Pakistan	20211010	2	rural	2	black	common myna	3	7.6	Asif
Pakistan	20211010	2	rural	2	black	common myna	10	5.3	Asif
Pakistan	20211010	2	rural	2	black	common myna	9	6.8	Asif
Pakistan	20211010	2	rural	2	black	common myna	2	5.3	Asif
Pakistan	20211010	2	rural	2	black	common myna	12	10.6	Asif
Pakistan	20211010	2	rural	2	black	common myna	8	11.4	Asif
Pakistan	20211010	2	rural	2	black	common myna	5	9.1	Asif
Pakistan	20211010	2	rural	2	black	common myna	4	9.9	Asif
Pakistan	20211010	2	rural	2	black	common myna	8	10.6	Asif
Pakistan	20211010	2	rural	2	black	common myna	2	11.4	Asif
Pakistan	20211010	2	rural	2	black	common myna	3	5.3	Asif
Pakistan	20211010	1	rural	2	black	common myna	7	6.8	Asif
Pakistan	20211010	1	rural	2	black	common myna	5	6.1	Asif
Pakistan	20211010	1	rural	2	black	common myna	15	7.6	Asif
Pakistan	20211010	1	rural	2	black	common myna	2	6.8	Asif
Pakistan	20211010	1	rural	2	black	common myna	7	7.6	Asif
Pakistan	20211010	1	rural	2	black	common myna	3	8.3	Asif
Pakistan	20211012	1	rural	2	black	common myna	8	8.3	Asif
Pakistan	20211012	1	rural	2	black	common myna	3	6.8	Asif
Pakistan	20211012	1	rural	2	black	common myna	1	7.6	Asif
Pakistan	20211012	1	rural	2	black	common myna	2	7.6	Asif
Pakistan	20211012	1	rural	2	black	common myna	11	8.3	Asif
Pakistan	20211012	1	rural	2	black	common myna	7	8.3	Asif
Pakistan	20211012	1	rural	2	black	common myna	3	9.1	Asif
Pakistan	20211014	2	rural	2	black	common myna	4	6.1	Asif
Pakistan	20211014	2	rural	2	black	common myna	8	7.6	Asif
Pakistan	20211014	2	rural	2	black	common myna	4	6.8	Asif
Pakistan	20211014	2	rural	2	black	common myna	3	6.1	Asif
Pakistan	20211014	2	rural	2	black	common myna	9	9.1	Asif
Pakistan	20211014	2	rural	2	black	common myna	15	9.9	Asif
Pakistan	20211014	2	rural	2	black	common myna	7	10.6	Asif
Pakistan	20211014	2	rural	2	black	common myna	2	11.4	Asif
Pakistan	20211014	2	rural	2	black	common myna	4	6.1	Asif
Pakistan	20211014	2	rural	2	black	common myna	4	6.8	Asif
Pakistan	20211014	2	rural	2	black	common myna	4	9.9	Asif
Pakistan	20211014	2	rural	2	black	common myna	7	9.1	Asif
Pakistan	20211014	2	rural	2	black	common myna	5	8.3	Asif
Pakistan	20211014	2	rural	2	black	common myna	2	6.1	Asif
Pakistan	20211014	2	rural	2	black	common myna	15	10.6	Asif
Pakistan	20211014	2	rural	2	black	common myna	12	8.3	Asif
Pakistan	20211020	1	rural	2	black	common myna	3	4.5	Asif
Pakistan	20211020	1	rural	2	black	common myna	4	6.1	Asif
Pakistan	20211020	1	rural	2	black	common myna	6	6.8	Asif
Pakistan	20211020	1	rural	2	black	common myna	5	7.6	Asif
Pakistan	20211020	1	rural	2	black	common myna	3	6.1	Asif
Pakistan	20211020	1	rural	2	black	common myna	6	5.3	Asif
Pakistan	20211021	1	rural	2	black	common myna	3	7.6	Asif
Pakistan	20211021	1	rural	2	black	common myna	2	4.5	Asif
Pakistan	20211021	1	rural	2	black	common myna	5	5.3	Asif
Pakistan	20211021	1	rural	2	black	common myna	3	4.5	Asif
Pakistan	20211021	1	rural	2	black	common myna	13	6.8	Asif
Pakistan	20211021	1	rural	2	black	common myna	2	7.6	Asif
Pakistan	20211024	2	rural	2	black	common myna	7	10.6	Asif
Pakistan	20211024	2	rural	2	black	common myna	4	9.9	Asif
Pakistan	20211024	2	rural	2	black	common myna	3	7.6	Asif
Pakistan	20211024	2	rural	2	black	common myna	2	6.8	Asif
Pakistan	20211024	2	rural	2	black	common myna	7	7.6	Asif
Pakistan	20211024	2	rural	2	black	common myna	2	6.8	Asif
Pakistan	20211024	2	rural	2	black	common myna	2	6.8	Asif
Pakistan	20211024	2	rural	2	black	common myna	3	7.6	Asif
Pakistan	20211024	2	rural	2	black	common myna	6	8.3	Asif
Pakistan	20211025	2	rural	2	black	common myna	3	8.3	Asif
Pakistan	20211025	2	rural	2	black	common myna	4	9.1	Asif
Pakistan	20211025	2	rural	2	black	common myna	3	6.1	Asif
Pakistan	20211026	1	rural	2	black	common myna	10	8.3	Asif
Pakistan	20211026	1	rural	2	black	common myna	6	6.8	Asif
Pakistan	20211026	1	rural	2	black	common myna	4	6.1	Asif
Pakistan	20211026	1	rural	2	black	common myna	3	5.3	Asif
Pakistan	20211026	1	rural	2	black	common myna	5	6.1	Asif
Pakistan	20211026	1	rural	2	black	common myna	2	6.8	Asif
Pakistan	20211026	1	rural	2	black	common myna	6	7.6	Asif
Pakistan	20211028	1	urban	1	black	common myna	3	3	Asif
Pakistan	20211028	1	urban	1	black	common myna	5	3.5	Asif
Pakistan	20211028	1	urban	1	black	common myna	4	5	Asif
Pakistan	20211028	1	urban	1	black	common myna	7	5.5	Asif
Pakistan	20211028	1	urban	1	black	common myna	2	2.5	Asif
Pakistan	20211028	1	urban	1	black	common myna	3	5.5	Asif
Pakistan	20211028	1	urban	1	black	common myna	4	6.5	Asif
Pakistan	20211028	1	urban	1	black	common myna	2	7.6	Asif
Pakistan	20211028	1	urban	1	black	common myna	2	3.5	Asif
Pakistan	20211028	1	urban	1	black	common myna	2	3	Asif
Pakistan	20211029	1	urban	1	black	common myna	7	2.5	Asif
Pakistan	20211029	1	urban	1	black	common myna	4	3	Asif
Pakistan	20211029	1	urban	1	black	common myna	2	5.4	Asif
Pakistan	20211029	1	urban	1	black	common myna	1	1.5	Asif
Pakistan	20211029	1	urban	1	black	common myna	3	5.5	Asif
Pakistan	20211029	1	urban	1	black	common myna	10	6	Asif
Pakistan	20211029	1	urban	1	black	common myna	6	6.5	Asif
Pakistan	20211029	1	urban	1	black	common myna	12	7.2	Asif
Pakistan	20211029	1	urban	1	black	common myna	15	8	Asif
Pakistan	20211029	1	urban	1	black	common myna	5	8.5	Asif
Pakistan	20211029	1	urban	1	black	common myna	15	7.6	Asif
Pakistan	20211029	1	urban	1	black	common myna	2	3.5	Asif
Pakistan	20211029	1	urban	1	black	common myna	3	4.6	Asif
Pakistan	20211031	1	urban	1	black	common myna	6	5.6	Asif
Pakistan	20211031	1	urban	1	black	common myna	10	6.5	Asif
Pakistan	20211031	1	urban	1	black	common myna	13	7.6	Asif
Pakistan	20211031	1	urban	1	black	common myna	2	2.5	Asif
Pakistan	20211031	1	urban	1	black	common myna	1	3	Asif
Pakistan	20211031	1	urban	1	black	common myna	1	3	Asif
Pakistan	20211031	1	urban	1	black	common myna	3	4	Asif
Pakistan	20211031	1	urban	1	black	common myna	1	3.6	Asif
Pakistan	20211031	1	urban	1	black	common myna	2	4.6	Asif
Pakistan	20211101	1	urban	1	black	common myna	3	3.5	Asif
Pakistan	20211101	1	urban	1	black	common myna	1	2	Asif
Pakistan	20211101	1	urban	1	black	common myna	6	5.4	Asif
Pakistan	20211101	1	urban	1	black	common myna	9	7.6	Asif
Pakistan	20211101	1	urban	1	black	common myna	14	8	Asif
Pakistan	20211101	1	urban	1	black	common myna	3	4.5	Asif
Pakistan	20211101	1	urban	1	black	common myna	2	5	Asif
Pakistan	20211101	1	urban	1	black	common myna	5	6.5	Asif
Pakistan	20211101	1	urban	1	black	common myna	3	2	Asif
Pakistan	20211102	2	urban	1	black	common myna	5	6.9	Asif
Pakistan	20211102	2	urban	1	black	common myna	9	5.6	Asif
Pakistan	20211102	2	urban	1	black	common myna	11	7.5	Asif
Pakistan	20211102	2	urban	1	black	common myna	5	8.5	Asif
Pakistan	20211103	2	urban	1	black	common myna	10	9	Asif
Pakistan	20211103	2	urban	1	black	common myna	7	7.8	Asif
Pakistan	20211103	2	urban	1	black	common myna	2	5.6	Asif
Pakistan	20211103	2	urban	1	black	common myna	5	5	Asif
Pakistan	20211103	2	urban	1	black	common myna	5	5.4	Asif
Pakistan	20211103	2	urban	1	black	common myna	2	4.5	Asif
Pakistan	20211103	2	urban	1	black	common myna	4	7.6	Asif
Pakistan	20211103	2	urban	1	black	common myna	4	6.5	Asif
Pakistan	20211103	2	urban	1	black	common myna	5	7.5	Asif
Pakistan	20211103	2	urban	1	black	common myna	3	8.5	Asif
Pakistan	20211103	2	urban	1	black	common myna	2	8.5	Asif
Pakistan	20211103	2	urban	1	black	common myna	13	9	Asif
Pakistan	20211103	2	urban	1	black	common myna	1	5	Asif
Pakistan	20211104	2	urban	1	black	common myna	2	4.6	Asif
Pakistan	20211105	2	urban	1	black	common myna	2	5.4	Asif
Pakistan	20211105	2	urban	1	black	common myna	14	5.5	Asif
Pakistan	20211105	2	urban	1	black	common myna	5	6	Asif
Pakistan	20211105	2	urban	1	black	common myna	2	6.4	Asif
Pakistan	20211106	2	urban	1	black	common myna	1	7.2	Asif
Pakistan	20211106	2	urban	1	black	common myna	11	6.8	Asif
Pakistan	20211106	2	urban	1	black	common myna	7	5.6	Asif
Pakistan	20211106	2	urban	1	black	common myna	9	6.5	Asif
Pakistan	20211106	2	urban	1	black	common myna	2	4	Asif
Pakistan	20211106	2	urban	1	black	common myna	1	5	Asif
Pakistan	20211106	2	urban	1	black	common myna	2	6.5	Asif
Pakistan	20211106	2	urban	1	black	common myna	4	4	Asif
Pakistan	20211106	2	urban	1	black	common myna	8	5	Asif
Pakistan	20211106	2	urban	1	black	common myna	5	5.4	Asif
Pakistan	20211107	1	urban	1	black	common myna	6	3.5	Asif
Pakistan	20211107	1	urban	1	black	common myna	1	1.5	Asif
Pakistan	20211107	1	urban	1	black	common myna	3	2	Asif
Pakistan	20211107	1	urban	1	black	common myna	9	5.6	Asif
Pakistan	20211107	1	urban	1	black	common myna	7	3.8	Asif
Pakistan	20211107	1	urban	1	black	common myna	2	4.5	Asif
Pakistan	20211107	1	urban	1	black	common myna	12	5.6	Asif
Pakistan	20211107	1	urban	1	black	common myna	13	6.5	Asif
Pakistan	20211107	1	urban	1	black	common myna	2	3.6	Asif
Pakistan	20211107	1	urban	1	black	common myna	1	3	Asif
Pakistan	20211107	1	urban	1	black	common myna	2	3.7	Asif
Pakistan	20211107	1	urban	1	black	common myna	5	4.6	Asif
Pakistan	20211107	1	urban	1	black	common myna	5	5.2	Asif
Pakistan	20211107	1	urban	1	black	common myna	6	5.6	Asif
Pakistan	20211107	1	urban	1	black	common myna	2	3	Asif
Pakistan	20211107	1	urban	1	black	common myna	2	3	Asif
Pakistan	20211107	1	urban	1	black	common myna	6	4.5	Asif
Pakistan	20211107	1	urban	1	black	common myna	1	3	Asif
Pakistan	20211107	1	urban	1	black	common myna	2	3	Asif
Pakistan	20211107	1	urban	1	black	common myna	8	5	Asif
Pakistan	20211108	2	urban	1	black	common myna	5	5.6	Asif
Pakistan	20211108	2	urban	1	black	common myna	2	4.2	Asif
Pakistan	20211108	2	urban	1	black	common myna	11	4.5	Asif
Pakistan	20211108	2	urban	1	black	common myna	1	4	Asif
Pakistan	20211108	2	urban	1	black	common myna	10	7	Asif
Pakistan	20211108	2	urban	1	black	common myna	9	7	Asif
Pakistan	20211108	2	urban	1	black	common myna	2	3.5	Asif
Pakistan	20211108	2	urban	1	black	common myna	3	4.5	Asif
Pakistan	20211108	2	urban	1	black	common myna	5	6.1	Asif
Pakistan	20211108	2	urban	1	black	common myna	8	7.6	Asif
Pakistan	20211108	2	urban	1	black	common myna	4	7	Asif
Pakistan	20211108	2	urban	1	black	common myna	4	5.6	Asif
Pakistan	20211108	2	urban	1	black	common myna	1	4.6	Asif
Pakistan	20211108	2	urban	1	black	common myna	2	4.6	Asif
Pakistan	20211108	2	urban	1	black	common myna	3	5	Asif
Pakistan	20211108	2	urban	1	black	common myna	2	6	Asif
Pakistan	20211108	2	urban	1	black	common myna	10	7	Asif
Pakistan	20211108	2	urban	1	black	common myna	5	4.2	Asif
Pakistan	20211108	2	urban	1	black	common myna	3	4.2	Asif
Pakistan	20211213	2	rural	2	black	common myna	4	5	Khan
Pakistan	20211213	2	rural	2	black	common myna	7	5.2	Khan
Pakistan	20211213	2	rural	2	black	common myna	5	4	Khan
Pakistan	20211213	2	rural	2	black	common myna	8	3	Khan
Pakistan	20211213	2	rural	2	black	common myna	6	2.5	Khan
Pakistan	20211213	2	rural	2	black	common myna	4	4.5	Khan
Pakistan	20211213	2	rural	2	black	common myna	2	7.2	Khan
Pakistan	20211213	2	rural	2	black	common myna	2	6.2	Khan
Pakistan	20211213	2	rural	2	black	common myna	4	6	Khan
Pakistan	20211213	2	rural	2	black	common myna	8	7	Khan
Pakistan	20211213	2	rural	2	black	common myna	14	8.5	Khan
Pakistan	20211213	2	rural	2	black	common myna	6	4.4	Khan
Pakistan	20211213	2	rural	2	black	common myna	4	3	Khan
Pakistan	20211213	2	rural	2	black	common myna	4	3.5	Khan
Pakistan	20211213	2	rural	2	black	common myna	10	9.5	Khan
Pakistan	20211213	2	rural	2	black	common myna	2	2.3	Khan
Pakistan	20211213	2	rural	2	black	common myna	2	3	Khan
Pakistan	20211213	2	rural	2	black	common myna	2	3.3	Khan
Pakistan	20211213	2	rural	2	black	common myna	6	5.3	Khan
Pakistan	20211215	1	rural	2	black	common myna	8	5.7	Khan
Pakistan	20211215	1	rural	2	black	common myna	12	5.4	Khan
Pakistan	20211215	1	rural	2	black	common myna	2	9	Khan
Pakistan	20211215	1	rural	2	black	common myna	2	4.6	Khan
Pakistan	20211215	1	rural	2	black	common myna	2	7.4	Khan
Pakistan	20211215	1	rural	2	black	common myna	6	7.6	Khan
Pakistan	20211215	1	rural	2	black	common myna	18	10.4	Khan
Pakistan	20211215	1	rural	2	black	common myna	6	5.3	Khan
Pakistan	20211215	1	rural	2	black	common myna	8	11.3	Khan
Pakistan	20211215	1	rural	2	black	common myna	2	7.6	Khan
Pakistan	20211215	1	rural	2	black	common myna	2	8.3	Khan
Pakistan	20211215	1	rural	2	black	common myna	6	5.6	Khan
Pakistan	20211215	1	rural	2	black	common myna	4	3.2	Khan
Pakistan	20211215	1	rural	2	black	common myna	4	8.7	Khan
Pakistan	20211215	1	rural	2	black	common myna	6	4.3	Khan
Pakistan	20211215	1	rural	2	black	common myna	2	5.3	Khan
Pakistan	20211215	1	rural	2	black	common myna	2	2.6	Khan
Pakistan	20211215	1	rural	2	black	common myna	8	8.6	Khan
Pakistan	20211028	1	urban	1	black	common myna	7	4.7	Asif
Pakistan	20211029	1	urban	1	black	common myna	3	4	Asif
Pakistan	20211029	1	urban	1	black	common myna	3	6.4	Asif
Pakistan	20211029	1	urban	1	black	common myna	11	8.6	Asif
Pakistan	20211104	2	urban	1	black	common myna	1	5	Asif
Pakistan	20211104	2	urban	1	black	common myna	1	6	Asif
Pakistan	20211104	2	urban	1	black	common myna	3	5.8	Asif
Pakistan	20211104	2	urban	1	black	common myna	13	6.4	Asif
Pakistan	20211104	2	urban	1	black	common myna	8	6.1	Asif
Pakistan	20211104	2	urban	1	black	common myna	3	5.6	Asif
Pakistan	20211104	2	urban	1	black	common myna	4	5.8	Asif
Pakistan	20211104	2	urban	1	black	common myna	2	6.9	Asif
Pakistan	20211104	2	urban	1	black	common myna	5	4.5	Asif
Pakistan	20211104	2	urban	1	black	common myna	1	3.5	Asif
Pakistan	20211104	2	urban	1	black	common myna	2	4	Asif
Pakistan	20211105	2	urban	1	black	common myna	3	5	Asif
Pakistan	20211028	1	urban	1	black	feral pigeon	4	1.5	Asif
Pakistan	20211028	1	urban	1	black	feral pigeon	7	2	Asif
Pakistan	20211028	1	urban	1	black	feral pigeon	3	2	Asif
Pakistan	20211029	1	urban	1	black	feral pigeon	3	5	Asif
Pakistan	20211029	1	urban	1	black	feral pigeon	2	4	Asif
Pakistan	20211029	1	urban	1	black	feral pigeon	2	1.5	Asif
Pakistan	20211029	1	urban	1	black	feral pigeon	9	3.5	Asif
Pakistan	20211029	1	urban	1	black	feral pigeon	8	4.6	Asif
Pakistan	20211029	1	urban	1	black	feral pigeon	2	1	Asif
Pakistan	20211101	1	urban	1	black	feral pigeon	3	1	Asif
Pakistan	20211101	1	urban	1	black	feral pigeon	7	3.5	Asif
Pakistan	20211101	1	urban	1	black	feral pigeon	3	2	Asif
Pakistan	20211101	1	urban	1	black	feral pigeon	2	2	Asif
Pakistan	20211101	1	urban	1	black	feral pigeon	5	3	Asif
Pakistan	20211102	2	urban	1	black	feral pigeon	6	4.5	Asif
Pakistan	20211102	2	urban	1	black	feral pigeon	4	5.5	Asif
Pakistan	20211102	2	urban	1	black	feral pigeon	2	4	Asif
Pakistan	20211103	2	urban	1	black	feral pigeon	2	4.5	Asif
Pakistan	20211103	2	urban	1	black	feral pigeon	2	3	Asif
Pakistan	20211103	2	urban	1	black	feral pigeon	2	2.5	Asif
Pakistan	20211103	2	urban	1	black	feral pigeon	3	3.5	Asif
Pakistan	20211103	2	urban	1	black	feral pigeon	6	5	Asif
Pakistan	20211103	2	urban	1	black	feral pigeon	4	4	Asif
Pakistan	20211105	2	urban	1	black	feral pigeon	4	3	Asif
Pakistan	20211105	2	urban	1	black	feral pigeon	3	2	Asif
Pakistan	20211105	2	urban	1	black	feral pigeon	6	4	Asif
Pakistan	20211105	2	urban	1	black	feral pigeon	5	4	Asif
Pakistan	20211105	2	urban	1	black	feral pigeon	4	4.5	Asif
Pakistan	20211105	2	urban	1	black	feral pigeon	1	3	Asif
Pakistan	20211105	2	urban	1	black	feral pigeon	6	4	Asif
Pakistan	20211105	2	urban	1	black	feral pigeon	5	5	Asif
Pakistan	20211105	2	urban	1	black	feral pigeon	3	5.6	Asif
Pakistan	20211106	2	urban	1	black	feral pigeon	6	4.8	Asif
Pakistan	20211106	2	urban	1	black	feral pigeon	2	5	Asif
Pakistan	20211107	1	urban	1	black	feral pigeon	3	1.5	Asif
Pakistan	20211107	1	urban	1	black	feral pigeon	5	2	Asif
Pakistan	20211107	1	urban	1	black	feral pigeon	5	2	Asif
Pakistan	20211107	1	urban	1	black	feral pigeon	4	2	Asif
Pakistan	20211107	1	urban	1	black	feral pigeon	1	1	Asif
Pakistan	20211107	1	urban	1	black	feral pigeon	2	1	Asif
Pakistan	20211107	1	urban	1	black	feral pigeon	4	1.5	Asif
Pakistan	20211107	1	urban	1	black	feral pigeon	1	2.5	Asif
Pakistan	20211107	1	urban	1	black	feral pigeon	6	3	Asif
Pakistan	20211107	1	urban	1	black	feral pigeon	1	2	Asif
Pakistan	20211107	1	urban	1	black	feral pigeon	2	1	Asif
Pakistan	20211108	2	urban	1	black	feral pigeon	2	3.5	Asif
Pakistan	20211108	2	urban	1	black	feral pigeon	5	4	Asif
Pakistan	20211108	2	urban	1	black	feral pigeon	1	3	Asif
Pakistan	20211108	2	urban	1	black	feral pigeon	3	4	Asif
Pakistan	20211108	2	urban	1	black	feral pigeon	6	4.5	Asif
Pakistan	20211108	2	urban	1	black	feral pigeon	1	2	Asif
Pakistan	20211014	2	rural	2	black	house crow	4	6.1	Asif
Pakistan	20211020	1	rural	2	black	house crow	6	9.9	Asif
Pakistan	20211020	1	rural	2	black	house crow	2	3.8	Asif
Pakistan	20211020	1	rural	2	black	house crow	3	3	Asif
Pakistan	20211020	1	rural	2	black	house crow	3	4.5	Asif
Pakistan	20211021	1	rural	2	black	house crow	3	6.8	Asif
Pakistan	20211021	1	rural	2	black	house crow	1	8.3	Asif
Pakistan	20211021	1	rural	2	black	house crow	4	7.6	Asif
Pakistan	20211021	1	rural	2	black	house crow	2	5.3	Asif
Pakistan	20211024	2	rural	2	black	house crow	3	7.6	Asif
Pakistan	20211024	2	rural	2	black	house crow	2	6.8	Asif
Pakistan	20211024	2	rural	2	black	house crow	2	6.1	Asif
Pakistan	20211024	2	rural	2	black	house crow	2	6.8	Asif
Pakistan	20211025	2	rural	2	black	house crow	3	7.6	Asif
Pakistan	20211026	1	rural	2	black	house crow	9	8.3	Asif
Pakistan	20211026	1	rural	2	black	house crow	12	9.1	Asif
Pakistan	20211026	1	rural	2	black	house crow	15	9.9	Asif
Pakistan	20211026	1	rural	2	black	house crow	2	6.8	Asif
Pakistan	20211026	1	rural	2	black	house crow	3	4.5	Asif
Pakistan	20211010	2	rural	2	black	house crow	4	6.1	Asif
Pakistan	20211010	2	rural	2	black	house crow	2	6.8	Asif
Pakistan	20211010	2	rural	2	black	house crow	4	7.6	Asif
Pakistan	20211010	2	rural	2	black	house crow	2	6.8	Asif
Pakistan	20211010	2	rural	2	black	house crow	4	8.3	Asif
Pakistan	20211010	2	rural	2	black	house crow	2	10.6	Asif
Pakistan	20211010	2	rural	2	black	house crow	3	9.9	Asif
Pakistan	20211010	1	rural	2	black	house crow	2	6.1	Asif
Pakistan	20211010	1	rural	2	black	house crow	2	6.8	Asif
Pakistan	20211010	1	rural	2	black	house crow	10	5.3	Asif
Pakistan	20211010	1	rural	2	black	house crow	4	6.8	Asif
Pakistan	20211010	1	rural	2	black	house crow	4	6.8	Asif
Pakistan	20211010	1	rural	2	black	house crow	2	6.1	Asif
Pakistan	20211012	1	rural	2	black	house crow	6	8.3	Asif
Pakistan	20211012	1	rural	2	black	house crow	6	7.6	Asif
Pakistan	20211014	2	rural	2	black	house crow	1	2.2	Asif
Pakistan	20211014	2	rural	2	black	house crow	2	3.8	Asif
Pakistan	20211014	2	rural	2	black	house crow	1	9.1	Asif
Pakistan	20211014	2	rural	2	black	house crow	3	10.6	Asif
Pakistan	20211014	2	rural	2	black	house crow	3	5.3	Asif
Pakistan	20211028	1	urban	1	black	house crow	5	5.5	Asif
Pakistan	20211028	1	urban	1	black	house crow	2	6	Asif
Pakistan	20211028	1	urban	1	black	house crow	3	6.5	Asif
Pakistan	20211028	1	urban	1	black	house crow	7	6.8	Asif
Pakistan	20211028	1	urban	1	black	house crow	2	2.5	Asif
Pakistan	20211028	1	urban	1	black	house crow	1	3	Asif
Pakistan	20211028	1	urban	1	black	house crow	6	4.5	Asif
Pakistan	20211028	1	urban	1	black	house crow	3	5	Asif
Pakistan	20211028	1	urban	1	black	house crow	2	3	Asif
Pakistan	20211028	1	urban	1	black	house crow	8	3.4	Asif
Pakistan	20211028	1	urban	1	black	house crow	7	4	Asif
Pakistan	20211028	1	urban	1	black	house crow	2	7.6	Asif
Pakistan	20211028	1	urban	1	black	house crow	4	7.6	Asif
Pakistan	20211028	1	urban	1	black	house crow	4	6.1	Asif
Pakistan	20211029	1	urban	1	black	house crow	2	1	Asif
Pakistan	20211029	1	urban	1	black	house crow	4	2.5	Asif
Pakistan	20211029	1	urban	1	black	house crow	2	2.5	Asif
Pakistan	20211029	1	urban	1	black	house crow	5	6.1	Asif
Pakistan	20211029	1	urban	1	black	house crow	3	6.8	Asif
Pakistan	20211029	1	urban	1	black	house crow	3	5	Asif
Pakistan	20211029	1	urban	1	black	house crow	5	2.5	Asif
Pakistan	20211029	1	urban	1	black	house crow	4	5	Asif
Pakistan	20211029	1	urban	1	black	house crow	2	5.7	Asif
Pakistan	20211029	1	urban	1	black	house crow	3	2.7	Asif
Pakistan	20211029	1	urban	1	black	house crow	2	3	Asif
Pakistan	20211029	1	urban	1	black	house crow	3	7.6	Asif
Pakistan	20211029	1	urban	1	black	house crow	2	7.6	Asif
Pakistan	20211029	1	urban	1	black	house crow	1	2.4	Asif
Pakistan	20211029	1	urban	1	black	house crow	1	1	Asif
Pakistan	20211029	1	urban	1	black	house crow	5	5.6	Asif
Pakistan	20211029	1	urban	1	black	house crow	2	3.6	Asif
Pakistan	20211029	1	urban	1	black	house crow	1	2.5	Asif
Pakistan	20211029	1	urban	1	black	house crow	2	2	Asif
Pakistan	20211029	1	urban	1	black	house crow	14	7.6	Asif
Pakistan	20211029	1	urban	1	black	house crow	4	5.6	Asif
Pakistan	20211031	1	urban	1	black	house crow	4	5.6	Asif
Pakistan	20211031	1	urban	1	black	house crow	2	6	Asif
Pakistan	20211031	1	urban	1	black	house crow	3	4	Asif
Pakistan	20211031	1	urban	1	black	house crow	2	5	Asif
Pakistan	20211101	1	urban	1	black	house crow	17	9	Asif
Pakistan	20211101	1	urban	1	black	house crow	20	11	Asif
Pakistan	20211102	2	urban	1	black	house crow	4	5.4	Asif
Pakistan	20211102	2	urban	1	black	house crow	12	6.5	Asif
Pakistan	20211102	2	urban	1	black	house crow	13	5	Asif
Pakistan	20211102	2	urban	1	black	house crow	3	6.8	Asif
Pakistan	20211102	2	urban	1	black	house crow	2	7	Asif
Pakistan	20211102	2	urban	1	black	house crow	5	7.6	Asif
Pakistan	20211102	2	urban	1	black	house crow	5	9	Asif
Pakistan	20211102	2	urban	1	black	house crow	3	6	Asif
Pakistan	20211103	2	urban	1	black	house crow	6	7.8	Asif
Pakistan	20211103	2	urban	1	black	house crow	3	5	Asif
Pakistan	20211103	2	urban	1	black	house crow	7	4.5	Asif
Pakistan	20211103	2	urban	1	black	house crow	3	5.2	Asif
Pakistan	20211103	2	urban	1	black	house crow	15	11	Asif
Pakistan	20211103	2	urban	1	black	house crow	13	12	Asif
Pakistan	20211103	2	urban	1	black	house crow	2	3	Asif
Pakistan	20211104	2	urban	1	black	house crow	3	5.6	Asif
Pakistan	20211104	2	urban	1	black	house crow	4	5.6	Asif
Pakistan	20211104	2	urban	1	black	house crow	3	6	Asif
Pakistan	20211105	2	urban	1	black	house crow	1	5.6	Asif
Pakistan	20211105	2	urban	1	black	house crow	2	4.6	Asif
Pakistan	20211105	2	urban	1	black	house crow	4	4.6	Asif
Pakistan	20211105	2	urban	1	black	house crow	2	4.6	Asif
Pakistan	20211105	2	urban	1	black	house crow	1	6.8	Asif
Pakistan	20211105	2	urban	1	black	house crow	5	4	Asif
Pakistan	20211105	2	urban	1	black	house crow	6	4.6	Asif
Pakistan	20211105	2	urban	1	black	house crow	2	3.5	Asif
Pakistan	20211105	2	urban	1	black	house crow	9	6.5	Asif
Pakistan	20211105	2	urban	1	black	house crow	5	5.7	Asif
Pakistan	20211106	2	urban	1	black	house crow	2	5	Asif
Pakistan	20211106	2	urban	1	black	house crow	1	6.5	Asif
Pakistan	20211106	2	urban	1	black	house crow	3	4	Asif
Pakistan	20211106	2	urban	1	black	house crow	2	4	Asif
Pakistan	20211107	1	urban	1	black	house crow	2	2.5	Asif
Pakistan	20211107	1	urban	1	black	house crow	3	4	Asif
Pakistan	20211107	1	urban	1	black	house crow	2	2	Asif
Pakistan	20211107	1	urban	1	black	house crow	7	2.5	Asif
Pakistan	20211107	1	urban	1	black	house crow	1	1	Asif
Pakistan	20211107	1	urban	1	black	house crow	1	3.5	Asif
Pakistan	20211107	1	urban	1	black	house crow	4	2.6	Asif
Pakistan	20211107	1	urban	1	black	house crow	6	6.1	Asif
Pakistan	20211107	1	urban	1	black	house crow	2	4	Asif
Pakistan	20211107	1	urban	1	black	house crow	1	2.8	Asif
Pakistan	20211107	1	urban	1	black	house crow	11	5	Asif
Pakistan	20211107	1	urban	1	black	house crow	2	3	Asif
Pakistan	20211108	2	urban	1	black	house crow	1	5.6	Asif
Pakistan	20211108	2	urban	1	black	house crow	5	4.6	Asif
Pakistan	20211108	2	urban	1	black	house crow	3	5.2	Asif
Pakistan	20211108	2	urban	1	black	house crow	1	5.6	Asif
Pakistan	20211108	2	urban	1	black	house crow	5	4.8	Asif
Pakistan	20211108	2	urban	1	black	house crow	19	6	Asif
Pakistan	20211108	2	urban	1	black	house crow	5	6.4	Asif
Pakistan	20211108	2	urban	1	black	house crow	1	6.5	Asif
Pakistan	20211108	2	urban	1	black	house crow	1	5.6	Asif
Pakistan	20211108	2	urban	1	black	house crow	11	7	Asif
Pakistan	20211108	2	urban	1	black	house crow	2	4.2	Asif
Pakistan	20211210	2	rural	2	black	house crow	2	11	Khan
Pakistan	20211210	2	rural	2	black	house crow	4	11.5	Khan
Pakistan	20211210	2	rural	2	black	house crow	4	7.5	Khan
Pakistan	20211210	2	rural	2	black	house crow	2	8	Khan
Pakistan	20211210	2	rural	2	black	house crow	2	9.3	Khan
Pakistan	20211210	2	rural	2	black	house crow	4	6	Khan
Pakistan	20211210	2	rural	2	black	house crow	6	6.5	Khan
Pakistan	20211210	2	rural	2	black	house crow	2	5.5	Khan
Pakistan	20211210	2	rural	2	black	house crow	2	6.2	Khan
Pakistan	20211210	2	rural	2	black	house crow	4	8.5	Khan
Pakistan	20211210	2	rural	2	black	house crow	2	10	Khan
Pakistan	20211210	2	rural	2	black	house crow	2	9	Khan
Pakistan	20211210	2	rural	2	black	house crow	2	12	Khan
Pakistan	20211210	2	rural	2	black	house crow	4	10.5	Khan
Pakistan	20211210	2	rural	2	black	house crow	2	9.2	Khan
Pakistan	20211210	2	rural	2	black	house crow	6	7	Khan
Pakistan	20211210	2	rural	2	black	house crow	4	7.8	Khan
Pakistan	20211210	2	rural	2	black	house crow	2	8	Khan
Pakistan	20211210	2	rural	2	black	house crow	2	8	Khan
Pakistan	20211210	2	rural	2	black	house crow	4	7.5	Khan
Pakistan	20211210	2	rural	2	black	house crow	2	7.5	Khan
Pakistan	20211210	2	rural	2	black	house crow	4	6.2	Khan
Pakistan	20211210	2	rural	2	black	house crow	6	6.4	Khan
Pakistan	20211210	2	rural	2	black	house crow	2	5.8	Khan
Pakistan	20211210	2	rural	2	black	house crow	2	5.1	Khan
Pakistan	20211210	2	rural	2	black	house crow	2	11	Khan
Pakistan	20211210	2	rural	2	black	house crow	4	6.6	Khan
Pakistan	20211210	2	rural	2	black	house crow	2	10.5	Khan
Pakistan	20211210	2	rural	2	black	house crow	2	7	Khan
Pakistan	20211210	2	rural	2	black	house crow	2	7.8	Khan
Pakistan	20211210	2	rural	2	black	house crow	4	12	Khan
Pakistan	20211210	2	rural	2	black	house crow	2	6.5	Khan
Pakistan	20211210	2	rural	2	black	house crow	4	5.5	Khan
Pakistan	20211210	2	rural	2	black	house crow	2	6.2	Khan
Pakistan	20211210	2	rural	2	black	house crow	4	8.5	Khan
Pakistan	20211211	1	rural	2	black	house crow	2	6	Khan
Pakistan	20211211	1	rural	2	black	house crow	4	4	Khan
Pakistan	20211211	1	rural	2	black	house crow	6	4.5	Khan
Pakistan	20211211	1	rural	2	black	house crow	2	4.4	Khan
Pakistan	20211211	1	rural	2	black	house crow	2	6	Khan
Pakistan	20211211	1	rural	2	black	house crow	4	7.3	Khan
Pakistan	20211211	1	rural	2	black	house crow	2	8	Khan
Pakistan	20211211	1	rural	2	black	house crow	2	8.2	Khan
Pakistan	20211211	1	rural	2	black	house crow	2	10	Khan
Pakistan	20211211	1	rural	2	black	house crow	6	9.2	Khan
Pakistan	20211211	1	rural	2	black	house crow	2	7	Khan
Pakistan	20211211	1	rural	2	black	house crow	2	7.3	Khan
Pakistan	20211211	1	rural	2	black	house crow	4	7.5	Khan
Pakistan	20211211	1	rural	2	black	house crow	2	7.8	Khan
Pakistan	20211211	1	rural	2	black	house crow	2	7	Khan
Pakistan	20211211	1	rural	2	black	house crow	4	6.4	Khan
Pakistan	20211211	1	rural	2	black	house crow	2	6.3	Khan
Pakistan	20211211	1	rural	2	black	house crow	4	6.2	Khan
Pakistan	20211212	1	rural	2	black	house crow	2	5	Khan
Pakistan	20211212	1	rural	2	black	house crow	4	5.5	Khan
Pakistan	20211212	1	rural	2	black	house crow	2	6.4	Khan
Pakistan	20211212	1	rural	2	black	house crow	4	11.3	Khan
Pakistan	20211212	1	rural	2	black	house crow	4	6.2	Khan
Pakistan	20211212	1	rural	2	black	house crow	2	10.5	Khan
Pakistan	20211212	1	rural	2	black	house crow	2	6	Khan
Pakistan	20211212	1	rural	2	black	house crow	2	6.7	Khan
Pakistan	20211212	1	rural	2	black	house crow	4	10.6	Khan
Pakistan	20211212	1	rural	2	black	house crow	2	7	Khan
Pakistan	20211212	1	rural	2	black	house crow	4	6	Khan
Pakistan	20211212	1	rural	2	black	house crow	2	8.2	Khan
Pakistan	20211212	1	rural	2	black	house crow	2	9	Khan
Pakistan	20211212	1	rural	2	black	house crow	4	9.2	Khan
Pakistan	20211212	1	rural	2	black	house crow	2	9.4	Khan
Pakistan	20211212	1	rural	2	black	house crow	4	8.2	Khan
Pakistan	20211107	1	urban	1	black	house crow	1	4	Asif
Pakistan	20211108	2	urban	1	black	house crow	2	4.5	Asif
Pakistan	20211104	2	urban	1	black	house sparow	2	3.5	Asif
Pakistan	20211010	2	rural	2	black	house sparrow	8	6.1	Asif
Pakistan	20211010	2	rural	2	black	house sparrow	6	5.3	Asif
Pakistan	20211010	2	rural	2	black	house sparrow	4	6.8	Asif
Pakistan	20211010	2	rural	2	black	house sparrow	3	7.6	Asif
Pakistan	20211010	2	rural	2	black	house sparrow	12	6.1	Asif
Pakistan	20211010	2	rural	2	black	house sparrow	6	6.8	Asif
Pakistan	20211010	2	rural	2	black	house sparrow	6	5.3	Asif
Pakistan	20211010	2	rural	2	black	house sparrow	8	6.1	Asif
Pakistan	20211010	2	rural	2	black	house sparrow	3	6.8	Asif
Pakistan	20211010	1	rural	2	black	house sparrow	8	4.5	Asif
Pakistan	20211010	1	rural	2	black	house sparrow	4	5.3	Asif
Pakistan	20211014	2	rural	2	black	house sparrow	4	4.5	Asif
Pakistan	20211014	2	rural	2	black	house sparrow	8	7.6	Asif
Pakistan	20211020	1	rural	2	black	house sparrow	9	4.5	Asif
Pakistan	20211020	1	rural	2	black	house sparrow	7	3.8	Asif
Pakistan	20211025	2	rural	2	black	house sparrow	4	6.1	Asif
Pakistan	20211025	2	rural	2	black	house sparrow	4	7.6	Asif
Pakistan	20211026	1	rural	2	black	house sparrow	8	5.3	Asif
Pakistan	20211026	1	rural	2	black	house sparrow	3	3.8	Asif
Pakistan	20211028	1	urban	1	black	house sparrow	9	3.5	Asif
Pakistan	20211028	1	urban	1	black	house sparrow	3	2	Asif
Pakistan	20211028	1	urban	1	black	house sparrow	2	1	Asif
Pakistan	20211028	1	urban	1	black	house sparrow	6	5	Asif
Pakistan	20211028	1	urban	1	black	house sparrow	5	3.5	Asif
Pakistan	20211028	1	urban	1	black	house sparrow	4	4.5	Asif
Pakistan	20211028	1	urban	1	black	house sparrow	3	3	Asif
Pakistan	20211029	1	urban	1	black	house sparrow	2	1	Asif
Pakistan	20211029	1	urban	1	black	house sparrow	5	3.5	Asif
Pakistan	20211029	1	urban	1	black	house sparrow	6	6	Asif
Pakistan	20211029	1	urban	1	black	house sparrow	9	5.5	Asif
Pakistan	20211029	1	urban	1	black	house sparrow	15	6	Asif
Pakistan	20211029	1	urban	1	black	house sparrow	10	6.4	Asif
Pakistan	20211029	1	urban	1	black	house sparrow	4	2	Asif
Pakistan	20211029	1	urban	1	black	house sparrow	3	2	Asif
Pakistan	20211029	1	urban	1	black	house sparrow	5	3	Asif
Pakistan	20211029	1	urban	1	black	house sparrow	7	4	Asif
Pakistan	20211029	1	urban	1	black	house sparrow	2	2	Asif
Pakistan	20211031	1	urban	1	black	house sparrow	13	5.7	Asif
Pakistan	20211101	1	urban	1	black	house sparrow	7	4.7	Asif
Pakistan	20211101	1	urban	1	black	house sparrow	4	2.5	Asif
Pakistan	20211101	1	urban	1	black	house sparrow	5	4	Asif
Pakistan	20211101	1	urban	1	black	house sparrow	9	6.5	Asif
Pakistan	20211101	1	urban	1	black	house sparrow	12	6	Asif
Pakistan	20211101	1	urban	1	black	house sparrow	4	3	Asif
Pakistan	20211101	1	urban	1	black	house sparrow	2	2.5	Asif
Pakistan	20211101	1	urban	1	black	house sparrow	5	3	Asif
Pakistan	20211101	1	urban	1	black	house sparrow	7	5	Asif
Pakistan	20211102	2	urban	1	black	house sparrow	5	3	Asif
Pakistan	20211102	2	urban	1	black	house sparrow	3	4	Asif
Pakistan	20211102	2	urban	1	black	house sparrow	5	6.5	Asif
Pakistan	20211102	2	urban	1	black	house sparrow	6	7.5	Asif
Pakistan	20211102	2	urban	1	black	house sparrow	13	6.5	Asif
Pakistan	20211102	2	urban	1	black	house sparrow	3	5	Asif
Pakistan	20211102	2	urban	1	black	house sparrow	4	5.8	Asif
Pakistan	20211102	2	urban	1	black	house sparrow	8	7.4	Asif
Pakistan	20211102	2	urban	1	black	house sparrow	7	8	Asif
Pakistan	20211102	2	urban	1	black	house sparrow	5	7.4	Asif
Pakistan	20211103	2	urban	1	black	house sparrow	10	4.5	Asif
Pakistan	20211103	2	urban	1	black	house sparrow	3	6.5	Asif
Pakistan	20211103	2	urban	1	black	house sparrow	9	7.5	Asif
Pakistan	20211103	2	urban	1	black	house sparrow	3	4	Asif
Pakistan	20211103	2	urban	1	black	house sparrow	2	7.5	Asif
Pakistan	20211103	2	urban	1	black	house sparrow	5	6.5	Asif
Pakistan	20211103	2	urban	1	black	house sparrow	5	5.4	Asif
Pakistan	20211103	2	urban	1	black	house sparrow	6	6.5	Asif
Pakistan	20211103	2	urban	1	black	house sparrow	3	3.4	Asif
Pakistan	20211103	2	urban	1	black	house sparrow	5	4,8	Asif
Pakistan	20211103	2	urban	1	black	house sparrow	2	5	Asif
Pakistan	20211103	2	urban	1	black	house sparrow	7	4.5	Asif
Pakistan	20211104	2	urban	1	black	house sparrow	6	4	Asif
Pakistan	20211104	2	urban	1	black	house sparrow	7	3.5	Asif
Pakistan	20211104	2	urban	1	black	house sparrow	9	4.5	Asif
Pakistan	20211104	2	urban	1	black	house sparrow	11	5	Asif
Pakistan	20211104	2	urban	1	black	house sparrow	5	4.5	Asif
Pakistan	20211104	2	urban	1	black	house sparrow	3	3.5	Asif
Pakistan	20211104	2	urban	1	black	house sparrow	2	3	Asif
Pakistan	20211104	2	urban	1	black	house sparrow	4	3	Asif
Pakistan	20211105	2	urban	1	black	house sparrow	3	3	Asif
Pakistan	20211105	2	urban	1	black	house sparrow	6	5	Asif
Pakistan	20211105	2	urban	1	black	house sparrow	7	5	Asif
Pakistan	20211105	2	urban	1	black	house sparrow	3	4.8	Asif
Pakistan	20211105	2	urban	1	black	house sparrow	1	2.8	Asif
Pakistan	20211105	2	urban	1	black	house sparrow	1	3.9	Asif
Pakistan	20211105	2	urban	1	black	house sparrow	2	4	Asif
Pakistan	20211105	2	urban	1	black	house sparrow	1	3.5	Asif
Pakistan	20211105	2	urban	1	black	house sparrow	4	3	Asif
Pakistan	20211105	2	urban	1	black	house sparrow	3	5	Asif
Pakistan	20211105	2	urban	1	black	house sparrow	14	5	Asif
Pakistan	20211105	2	urban	1	black	house sparrow	11	4	Asif
Pakistan	20211105	2	urban	1	black	house sparrow	4	3.5	Asif
Pakistan	20211105	2	urban	1	black	house sparrow	3	4.5	Asif
Pakistan	20211106	2	urban	1	black	house sparrow	12	4	Asif
Pakistan	20211106	2	urban	1	black	house sparrow	13	3.2	Asif
Pakistan	20211106	2	urban	1	black	house sparrow	4	3.5	Asif
Pakistan	20211106	2	urban	1	black	house sparrow	5	4.5	Asif
Pakistan	20211106	2	urban	1	black	house sparrow	7	3	Asif
Pakistan	20211106	2	urban	1	black	house sparrow	9	3.5	Asif
Pakistan	20211106	2	urban	1	black	house sparrow	3	5	Asif
Pakistan	20211106	2	urban	1	black	house sparrow	1	5.6	Asif
Pakistan	20211106	2	urban	1	black	house sparrow	2	3.8	Asif
Pakistan	20211106	2	urban	1	black	house sparrow	1	4.5	Asif
Pakistan	20211106	2	urban	1	black	house sparrow	15	5	Asif
Pakistan	20211106	2	urban	1	black	house sparrow	17	3	Asif
Pakistan	20211106	2	urban	1	black	house sparrow	2	4	Asif
Pakistan	20211106	2	urban	1	black	house sparrow	3	4	Asif
Pakistan	20211106	2	urban	1	black	house sparrow	3	4	Asif
Pakistan	20211106	2	urban	1	black	house sparrow	7	3.8	Asif
Pakistan	20211106	2	urban	1	black	house sparrow	5	3.5	Asif
Pakistan	20211107	1	urban	1	black	house sparrow	11	2.6	Asif
Pakistan	20211107	1	urban	1	black	house sparrow	2	3	Asif
Pakistan	20211107	1	urban	1	black	house sparrow	5	3	Asif
Pakistan	20211107	1	urban	1	black	house sparrow	1	3.5	Asif
Pakistan	20211107	1	urban	1	black	house sparrow	4	3.6	Asif
Pakistan	20211107	1	urban	1	black	house sparrow	7	2.8	Asif
Pakistan	20211107	1	urban	1	black	house sparrow	4	4.5	Asif
Pakistan	20211107	1	urban	1	black	house sparrow	1	2	Asif
Pakistan	20211107	1	urban	1	black	house sparrow	3	2	Asif
Pakistan	20211107	1	urban	1	black	house sparrow	6	3.8	Asif
Pakistan	20211107	1	urban	1	black	house sparrow	10	4	Asif
Pakistan	20211108	2	urban	1	black	house sparrow	9	4.6	Asif
Pakistan	20211108	2	urban	1	black	house sparrow	15	5	Asif
Pakistan	20211108	2	urban	1	black	house sparrow	6	4	Asif
Pakistan	20211108	2	urban	1	black	house sparrow	2	3.5	Asif
Pakistan	20211216	2	rural	2	black	house sparrow	4	5.2	Khan
Pakistan	20211216	2	rural	2	black	house sparrow	4	5.2	Khan
Pakistan	20211216	2	rural	2	black	house sparrow	6	6.9	Khan
Pakistan	20211216	2	rural	2	black	house sparrow	8	7.6	Khan
Pakistan	20211216	2	rural	2	black	house sparrow	3	5.5	Khan
Pakistan	20211216	2	rural	2	black	house sparrow	10	5.3	Khan
Pakistan	20211216	2	rural	2	black	house sparrow	12	3.9	Khan
Pakistan	20211216	2	rural	2	black	house sparrow	8	5.3	Khan
Pakistan	20211216	2	rural	2	black	house sparrow	6	5.3	Khan
Pakistan	20211216	2	rural	2	black	house sparrow	6	6.1	Khan
Pakistan	20211216	2	rural	2	black	house sparrow	2	7.6	Khan
Pakistan	20211216	2	rural	2	black	house sparrow	4	6.8	Khan
Pakistan	20211216	2	rural	2	black	house sparrow	5	6.1	Khan
Pakistan	20211216	2	rural	2	black	house sparrow	8	7	Khan
Pakistan	20211216	2	rural	2	black	house sparrow	2	6.8	Khan
Pakistan	20211216	2	rural	2	black	house sparrow	7	5.2	Khan
Pakistan	20211216	2	rural	2	black	house sparrow	4	7.9	Khan
Pakistan	20211216	2	rural	2	black	house sparrow	6	7.3	Khan
Pakistan	20211216	2	rural	2	black	house sparrow	6	6.6	Khan
Pakistan	20211216	2	rural	2	black	house sparrow	4	5.3	Khan
Pakistan	20211216	2	rural	2	black	house sparrow	4	4.2	Khan
Pakistan	20211216	2	rural	2	black	house sparrow	9	6.1	Khan
Pakistan	20211216	2	rural	2	black	house sparrow	2	7.6	Khan
Pakistan	20211216	2	rural	2	black	house sparrow	2	6.8	Khan
Pakistan	20211217	1	rural	2	black	house sparrow	6	4.6	Khan
Pakistan	20211217	1	rural	2	black	house sparrow	6	5.3	Khan
Pakistan	20211217	1	rural	2	black	house sparrow	4	3.9	Khan
Pakistan	20211217	1	rural	2	black	house sparrow	4	5.3	Khan
Pakistan	20211217	1	rural	2	black	house sparrow	5	6.5	Khan
Pakistan	20211217	1	rural	2	black	house sparrow	8	4.5	Khan
Pakistan	20211217	1	rural	2	black	house sparrow	4	5.3	Khan
Pakistan	20211217	1	rural	2	black	house sparrow	2	4.5	Khan
Pakistan	20211217	1	rural	2	black	house sparrow	2	4.5	Khan
Pakistan	20211217	1	rural	2	black	house sparrow	6	3.8	Khan
Pakistan	20211217	1	rural	2	black	house sparrow	6	3.6	Khan
Pakistan	20211218	1	rural	2	black	house sparrow	4	4	Khan
Pakistan	20211218	1	rural	2	black	house sparrow	2	5.5	Khan
Pakistan	20211218	1	rural	2	black	house sparrow	8	5.8	Khan
Pakistan	20211218	1	rural	2	black	house sparrow	12	4.7	Khan
Pakistan	20211218	1	rural	2	black	house sparrow	4	3.2	Khan
Pakistan	20211218	1	rural	2	black	house sparrow	6	3.7	Khan
Pakistan	20211218	1	rural	2	black	house sparrow	6	2.3	Khan
Pakistan	20211218	1	rural	2	black	house sparrow	2	2.3	Khan
Pakistan	20211218	1	rural	2	black	house sparrow	5	3.8	Khan
Pakistan	20211218	1	rural	2	black	house sparrow	4	5.3	Khan
Pakistan	20211218	1	rural	2	black	house sparrow	6	4.5	Khan
Pakistan	20211218	1	rural	2	black	house sparrow	7	4.5	Khan
Pakistan	20211218	1	rural	2	black	house sparrow	4	3.8	Khan
Pakistan	20211218	1	rural	2	black	house sparrow	5	3.6	Khan
Pakistan	20211218	1	rural	2	black	house sparrow	2	4	Khan
Pakistan	20211028	1	urban	1	black	house sparrow	5	2.5	Asif
Pakistan	20211028	1	urban	1	black	house sparrow	7	3.5	Asif
Pakistan	20211010	2	rural	2	black	red-vented bulbul	2	6.8	Asif
Pakistan	20211010	2	rural	2	black	red-vented bulbul	2	6.1	Asif
Pakistan	20211010	2	rural	2	black	red-vented bulbul	1	6.1	Asif
Pakistan	20211010	2	rural	2	black	red-vented bulbul	2	5.3	Asif
Pakistan	20211010	1	rural	2	black	red-vented bulbul	4	5.3	Asif
Pakistan	20211010	1	rural	2	black	red-vented bulbul	4	6.1	Asif
Pakistan	20211010	1	rural	2	black	red-vented bulbul	2	5.3	Asif
Pakistan	20211012	1	rural	2	black	red-vented bulbul	3	6.1	Asif
Pakistan	20211012	1	rural	2	black	red-vented bulbul	2	6.8	Asif
Pakistan	20211012	1	rural	2	black	red-vented bulbul	1	6.8	Asif
Pakistan	20211014	2	rural	2	black	red-vented bulbul	8	11.4	Asif
Pakistan	20211014	2	rural	2	black	red-vented bulbul	2	9.9	Asif
Pakistan	20211014	2	rural	2	black	red-vented bulbul	4	8.3	Asif
Pakistan	20211021	1	rural	2	black	red-vented bulbul	3	6.8	Asif
Pakistan	20211021	1	rural	2	black	red-vented bulbul	2	7.6	Asif
Pakistan	20211021	1	rural	2	black	red-vented bulbul	1	6.1	Asif
Pakistan	20211021	1	rural	2	black	red-vented bulbul	2	9.1	Asif
Pakistan	20211024	2	rural	2	black	red-vented bulbul	3	10.6	Asif
Pakistan	20211025	2	rural	2	black	red-vented bulbul	3	6.8	Asif
Pakistan	20211025	2	rural	2	black	red-vented bulbul	2	8.3	Asif
Pakistan	20211025	2	rural	2	black	red-vented bulbul	3	9.1	Asif
Pakistan	20211026	1	rural	2	black	red-vented bulbul	3	8.3	Asif
Pakistan	20211026	1	rural	2	black	red-vented bulbul	2	6.8	Asif
Pakistan	20211026	1	rural	2	black	red-vented bulbul	1	7.6	Asif
Pakistan	20211026	1	rural	2	black	red-vented bulbul	3	6.1	Asif
Pakistan	20211010	2	rural	2	black	shrike	1	6.8	Asif
Pakistan	20211010	2	rural	2	black	shrike	1	6.1	Asif
Pakistan	20211010	1	rural	2	black	shrike	2	6.1	Asif
Pakistan	20211010	1	rural	2	black	shrike	2	6.8	Asif
Pakistan	20211010	1	rural	2	black	shrike	1	8.3	Asif
Pakistan	20211012	1	rural	2	black	shrike	2	6.8	Asif
Pakistan	20211012	1	rural	2	black	shrike	1	7.6	Asif
Pakistan	20211012	1	rural	2	black	shrike	2	6.8	Asif
Pakistan	20211012	1	rural	2	black	shrike	1	7.6	Asif
Pakistan	20211012	1	rural	2	black	shrike	1	7.6	Asif
Pakistan	20211014	2	rural	2	black	shrike	1	10.6	Asif
Pakistan	20211014	2	rural	2	black	shrike	1	8.3	Asif
Pakistan	20211014	2	rural	2	black	shrike	2	9.9	Asif
Pakistan	20211014	2	rural	2	black	shrike	1	10.6	Asif
Pakistan	20211014	2	rural	2	black	shrike	2	6.8	Asif
Pakistan	20211014	2	rural	2	black	shrike	2	6.8	Asif
Pakistan	20211014	2	rural	2	black	shrike	3	7.6	Asif
Pakistan	20211020	1	rural	2	black	shrike	2	6.8	Asif
Pakistan	20211020	1	rural	2	black	shrike	1	8.3	Asif
Pakistan	20211021	1	rural	2	black	shrike	1	8.3	Asif
Pakistan	20211024	2	rural	2	black	shrike	2	9.1	Asif
Pakistan	20211025	2	rural	2	black	shrike	1	7.6	Asif
Pakistan	20211025	2	rural	2	black	shrike	2	8.3	Asif
Pakistan	20211025	2	rural	2	black	shrike	1	8.3	Asif
Pakistan	20211026	1	rural	2	black	shrike	1	7.6	Asif
Pakistan	20211026	1	rural	2	black	shrike	1	6.8	Asif
China	20220209	1	urban	1	black	Passer montanus	1	0.93	Shuang Yang
China	20220209	1	urban	1	black	Passer montanus	1	2.92	Shuang Yang
China	20220209	1	urban	1	black	Passer montanus	1	1.83	Shuang Yang
China	20220209	1	urban	1	black	Passer montanus	1	4.46	Shuang Yang
China	20220209	1	urban	1	black	Passer montanus	1	3.89	Shuang Yang
China	20220209	1	urban	1	black	Passer montanus	1	4.81	Shuang Yang
China	20220209	1	urban	1	black	Passer montanus	1	3.56	Shuang Yang
China	20220209	1	urban	1	black	Passer montanus	1	0.82	Shuang Yang
China	20220209	1	urban	1	black	Passer montanus	1	1.31	Shuang Yang
China	20220209	1	urban	1	black	Passer montanus	1	1.03	Shuang Yang
China	20220209	1	urban	1	black	Passer montanus	1	2.95	Shuang Yang
China	20220209	1	urban	1	black	Passer montanus	1	1.04	Shuang Yang
China	20220209	1	urban	1	black	Passer montanus	1	0.82	Shuang Yang
China	20220209	1	urban	1	black	Passer montanus	1	5.24	Shuang Yang
China	20220209	1	urban	1	black	Passer montanus	1	6.79	Shuang Yang
China	20220209	1	urban	1	black	Passer montanus	1	7.05	Shuang Yang
China	20220209	1	urban	1	black	Passer montanus	1	4.07	Shuang Yang
China	20220209	1	urban	1	black	Passer montanus	1	1	Shuang Yang
China	20220209	1	urban	1	black	Passer montanus	1	1.23	Shuang Yang
China	20220209	1	urban	1	black	Passer montanus	1	2.48	Shuang Yang
China	20220209	1	urban	1	black	Passer montanus	1	1.07	Shuang Yang
China	20220209	1	urban	1	black	Passer montanus	1	0.86	Shuang Yang
China	20220209	1	urban	1	black	Passer montanus	1	3.18	Shuang Yang
China	20220209	1	urban	1	black	Passer montanus	1	1.88	Shuang Yang
China	20220209	1	urban	1	black	Passer montanus	1	0.99	Shuang Yang
China	20220209	1	urban	1	black	Passer montanus	1	2.06	Shuang Yang
China	20220209	1	urban	1	black	Passer montanus	1	1.74	Shuang Yang
China	20220209	1	urban	1	black	Passer montanus	1	1.9	Shuang Yang
China	20220209	1	urban	1	black	Passer montanus	1	1.16	Shuang Yang
China	20220209	1	urban	1	black	Passer montanus	1	1.66	Shuang Yang
China	20220209	1	urban	1	black	Passer montanus	1	2.35	Shuang Yang
China	20220209	1	urban	1	black	Passer montanus	1	2.84	Shuang Yang
China	20220209	1	urban	1	black	Passer montanus	1	2.17	Shuang Yang
China	20220209	1	urban	1	black	Passer montanus	1	3.92	Shuang Yang
China	20220209	1	urban	1	black	Passer montanus	1	1.13	Shuang Yang
China	20220209	1	urban	1	black	Passer montanus	1	1.05	Shuang Yang
China	20220209	1	urban	1	black	Passer montanus	1	5.23	Shuang Yang
China	20220209	1	urban	1	black	Passer montanus	1	2.51	Shuang Yang
China	20220209	1	urban	1	black	Passer montanus	1	2.67	Shuang Yang
China	20220209	1	urban	1	black	Passer montanus	1	4.44	Shuang Yang
China	20220209	1	urban	1	black	Passer montanus	1	2.98	Shuang Yang
China	20220209	1	urban	1	black	Passer montanus	1	2.62	Shuang Yang
China	20220209	1	urban	1	black	Passer montanus	1	1.43	Shuang Yang
China	20220209	1	urban	1	black	Passer montanus	1	1.35	Shuang Yang
China	20220209	1	urban	1	black	Passer montanus	1	1.06	Shuang Yang
China	20220209	1	urban	1	black	Passer montanus	1	2.54	Shuang Yang
China	20220209	1	urban	1	black	Passer montanus	1	0.79	Shuang Yang
China	20220209	1	urban	1	black	Passer montanus	1	1.27	Shuang Yang
China	20220209	1	urban	1	black	Passer montanus	1	2.31	Shuang Yang
China	20220209	1	urban	1	black	Passer montanus	1	3.26	Shuang Yang
China	20220209	1	urban	1	black	Passer montanus	1	1.83	Shuang Yang
China	20220209	1	urban	1	black	Passer montanus	1	1.64	Shuang Yang
China	20220209	1	urban	1	black	Passer montanus	1	1.21	Shuang Yang
China	20220209	1	urban	1	black	Passer montanus	1	2.31	Shuang Yang
China	20220209	1	urban	1	black	Passer montanus	1	3.75	Shuang Yang
China	20220209	1	urban	1	black	Passer montanus	1	3.41	Shuang Yang
China	20220209	1	urban	1	black	Passer montanus	1	2.88	Shuang Yang
China	20220209	1	urban	1	black	Passer montanus	1	3.07	Shuang Yang
China	20220209	1	urban	1	black	Passer montanus	1	0.93	Shuang Yang
China	20220209	1	urban	1	black	Passer montanus	1	1.08	Shuang Yang
China	20220209	1	urban	1	black	Passer montanus	1	1.02	Shuang Yang
China	20220209	1	urban	1	black	Passer montanus	1	4.97	Shuang Yang
China	20220209	1	urban	1	black	Passer montanus	1	2.97	Shuang Yang
China	20220209	1	urban	1	black	Passer montanus	1	4.42	Shuang Yang
China	20220209	1	urban	1	black	Passer montanus	1	5.55	Shuang Yang
China	20220209	1	urban	1	black	Passer montanus	1	5.68	Shuang Yang
China	20220209	1	urban	1	black	Passer montanus	1	1.21	Shuang Yang
China	20220209	2	urban	1	black	Passer montanus	1	4.88	Shuang Yang
China	20220209	2	urban	1	black	Passer montanus	1	2.09	Shuang Yang
China	20220209	2	urban	1	black	Passer montanus	1	1.88	Shuang Yang
China	20220208	2	urban	1	black	Passer montanus	1	2.21	Shuang Yang
China	20220208	2	urban	1	black	Passer montanus	1	4.46	Shuang Yang
China	20220208	2	urban	1	black	Passer montanus	1	4.67	Shuang Yang
China	20220208	2	urban	1	black	Passer montanus	1	2	Shuang Yang
China	20220208	2	urban	1	black	Passer montanus	1	3.48	Shuang Yang
China	20220208	2	urban	1	black	Passer montanus	1	3.31	Shuang Yang
China	20220208	2	urban	1	black	Passer montanus	1	2.17	Shuang Yang
China	20220208	2	urban	1	black	Passer montanus	1	2.65	Shuang Yang
China	20220208	2	urban	1	black	Passer montanus	1	2.85	Shuang Yang
China	20220208	2	urban	1	black	Passer montanus	1	4.01	Shuang Yang
China	20220208	2	urban	1	black	Passer montanus	1	5.52	Shuang Yang
China	20220208	2	urban	1	black	Passer montanus	1	3.29	Shuang Yang
China	20220208	2	urban	1	black	Passer montanus	1	2.81	Shuang Yang
China	20220208	2	urban	1	black	Passer montanus	1	4.57	Shuang Yang
China	20220208	2	urban	1	black	Passer montanus	1	4.08	Shuang Yang
China	20220208	2	urban	1	black	Passer montanus	1	6.18	Shuang Yang
China	20220208	2	urban	1	black	Passer montanus	1	1.79	Shuang Yang
China	20220208	2	urban	1	black	Passer montanus	1	3.01	Shuang Yang
China	20220208	2	urban	1	black	Passer montanus	1	5.82	Shuang Yang
China	20220208	2	urban	1	black	Passer montanus	1	2.27	Shuang Yang
China	20220208	2	urban	1	black	Passer montanus	1	3.01	Shuang Yang
China	20220208	2	urban	1	black	Passer montanus	1	5.2	Shuang Yang
China	20220208	2	urban	1	black	Passer montanus	1	2.25	Shuang Yang
China	20220208	2	urban	1	black	Passer montanus	1	5.69	Shuang Yang
China	20220208	2	urban	1	black	Passer montanus	1	4.28	Shuang Yang
China	20220208	2	urban	1	black	Passer montanus	1	4.88	Shuang Yang
China	20220208	2	urban	1	black	Passer montanus	1	5.62	Shuang Yang
China	20220208	2	urban	1	black	Passer montanus	1	7.67	Shuang Yang
China	20220208	2	urban	1	black	Passer montanus	1	5.29	Shuang Yang
China	20220208	2	urban	1	black	Passer montanus	1	1.83	Shuang Yang
China	20220208	2	urban	1	black	Passer montanus	1	2.88	Shuang Yang
China	20220208	2	urban	1	black	Passer montanus	1	8.24	Shuang Yang
China	20220208	2	urban	1	black	Passer montanus	1	2.7	Shuang Yang
China	20220208	2	urban	1	black	Passer montanus	1	3.06	Shuang Yang
China	20220208	2	urban	1	black	Passer montanus	1	4	Shuang Yang
China	20220208	2	urban	1	black	Passer montanus	1	2.34	Shuang Yang
China	20220208	2	urban	1	black	Passer montanus	1	1.65	Shuang Yang
China	20220208	2	urban	1	black	Passer montanus	1	2.62	Shuang Yang
China	20220208	2	urban	1	black	Passer montanus	1	2.33	Shuang Yang
China	20220208	2	urban	1	black	Passer montanus	1	3.14	Shuang Yang
China	20220208	2	urban	1	black	Passer montanus	1	2.31	Shuang Yang
China	20220208	2	urban	1	black	Passer montanus	1	1.96	Shuang Yang
China	20220208	2	urban	1	black	Passer montanus	1	1.38	Shuang Yang
China	20220208	2	urban	1	black	Passer montanus	1	6.6	Shuang Yang
China	20220208	2	urban	1	black	Passer montanus	1	2.42	Shuang Yang
China	20220208	2	urban	1	black	Passer montanus	1	5.89	Shuang Yang
China	20220208	2	urban	1	black	Passer montanus	1	3.1	Shuang Yang
China	20220208	2	urban	1	black	Passer montanus	1	3.53	Shuang Yang
China	20220208	2	urban	1	black	Passer montanus	1	7.26	Shuang Yang
China	20220208	2	urban	1	black	Passer montanus	1	1.04	Shuang Yang
China	20220208	2	urban	1	black	Passer montanus	1	5.32	Shuang Yang
China	20220208	2	urban	1	black	Passer montanus	1	5.47	Shuang Yang
China	20220208	2	urban	1	black	Passer montanus	1	2.98	Shuang Yang
China	20220208	2	urban	1	black	Passer montanus	1	2.69	Shuang Yang
China	20220208	2	urban	1	black	Passer montanus	1	1.69	Shuang Yang
China	20220208	2	urban	1	black	Passer montanus	1	3.67	Shuang Yang
China	20220208	2	urban	1	black	Passer montanus	1	2.78	Shuang Yang
China	20220208	2	urban	1	black	Passer montanus	1	3.41	Shuang Yang
China	20220208	2	urban	1	black	Passer montanus	1	2.55	Shuang Yang
China	20220208	2	urban	1	black	Passer montanus	1	4.05	Shuang Yang
China	20220208	2	urban	1	black	Passer montanus	1	0.92	Shuang Yang
China	20220208	1	urban	1	black	Passer montanus	2	4.33	Shuang Yang
China	20220208	1	urban	1	black	Passer montanus	2	1.08	Shuang Yang
China	20220208	1	urban	1	black	Passer montanus	2	2.39	Shuang Yang
China	20220208	1	urban	1	black	Passer montanus	2	2.68	Shuang Yang
China	20220208	1	urban	1	black	Passer montanus	2	4.38	Shuang Yang
China	20220208	1	urban	1	black	Passer montanus	2	1.8	Shuang Yang
China	20220208	1	urban	1	black	Passer montanus	2	3.92	Shuang Yang
China	20220208	1	urban	1	black	Passer montanus	2	1.79	Shuang Yang
China	20220208	1	urban	1	black	Passer montanus	2	2.23	Shuang Yang
China	20220208	2	urban	1	black	Passer montanus	2	2.61	Shuang Yang
China	20220208	2	urban	1	black	Passer montanus	2	4.3	Shuang Yang
China	20220208	2	urban	1	black	Passer montanus	2	2.1	Shuang Yang
China	20220208	2	urban	1	black	Passer montanus	2	3.5	Shuang Yang
China	20220208	2	urban	1	black	Passer montanus	2	7.4	Shuang Yang
China	20220208	2	urban	1	black	Passer montanus	2	1.84	Shuang Yang
China	20220208	2	urban	1	black	Passer montanus	2	3.48	Shuang Yang
China	20220208	2	urban	1	black	Passer montanus	2	6.8	Shuang Yang
China	20220208	2	urban	1	black	Passer montanus	2	3.61	Shuang Yang
China	20220208	2	urban	1	black	Passer montanus	2	2.47	Shuang Yang
China	20220208	2	urban	1	black	Passer montanus	2	3.22	Shuang Yang
China	20220208	1	urban	1	black	Passer montanus	3	1.51	Shuang Yang
China	20220208	1	urban	1	black	Passer montanus	3	1.95	Shuang Yang
China	20220210	1	urban	1	black	Passer montanus	3	2.16	Shuang Yang
China	20220210	1	urban	1	black	Passer montanus	3	2.02	Shuang Yang
China	20220210	1	urban	1	black	Passer montanus	3	2.61	Shuang Yang
China	20220210	1	urban	1	black	Passer montanus	3	1.41	Shuang Yang
China	20220210	1	urban	1	black	Passer montanus	3	2.85	Shuang Yang
China	20220210	2	urban	1	black	Passer montanus	3	4.58	Shuang Yang
China	20220210	2	urban	1	black	Passer montanus	3	3.61	Shuang Yang
China	20220210	2	urban	1	black	Passer montanus	3	2.64	Shuang Yang
China	20220210	2	urban	1	black	Passer montanus	3	3.59	Shuang Yang
China	20220210	2	urban	1	black	Passer montanus	3	2.32	Shuang Yang
China	20220210	2	urban	1	black	Passer montanus	3	4.33	Shuang Yang
China	20220210	2	urban	1	black	Passer montanus	3	1.33	Shuang Yang
China	20220210	2	urban	1	black	Passer montanus	3	2.45	Shuang Yang
China	20220210	2	urban	1	black	Passer montanus	3	6.39	Shuang Yang
China	20220210	2	urban	1	black	Passer montanus	3	2.89	Shuang Yang
China	20220210	2	urban	1	black	Passer montanus	3	3.36	Shuang Yang
China	20220210	1	urban	1	black	Passer montanus	4	2.13	Shuang Yang
China	20220210	2	urban	1	black	Passer montanus	4	4.61	Shuang Yang
China	20220210	2	urban	1	black	Passer montanus	4	3.35	Shuang Yang
China	20220210	2	urban	1	black	Passer montanus	4	3.05	Shuang Yang
China	20220210	2	urban	1	black	Passer montanus	4	3.56	Shuang Yang
China	20220210	2	urban	1	black	Passer montanus	4	2.17	Shuang Yang
China	20220210	1	urban	1	black	Passer montanus	5	1.73	Shuang Yang
China	20220210	1	urban	1	black	Passer montanus	5	2.3	Shuang Yang
China	20220210	2	urban	1	black	Passer montanus	5	8.33	Shuang Yang
China	20220210	2	urban	1	black	Passer montanus	5	3.97	Shuang Yang
China	20220210	2	urban	1	black	Passer montanus	5	2.61	Shuang Yang
China	20220210	2	urban	1	black	Passer montanus	5	5.1	Shuang Yang
China	20220210	1	urban	1	black	Passer montanus	6	2.76	Shuang Yang
China	20220210	1	urban	1	black	Passer montanus	6	5.07	Shuang Yang
China	20220210	2	urban	1	black	Passer montanus	6	1.74	Shuang Yang
China	20220210	1	urban	1	black	Passer montanus	8	2.1	Shuang Yang
China	20220210	2	urban	1	black	Passer montanus	8	4.97	Shuang Yang
China	20220210	2	urban	1	black	Passer montanus	8	2.91	Shuang Yang
China	20220210	2	urban	1	black	Passer montanus	8	5.52	Shuang Yang
China	20220210	1	urban	1	black	Passer montanus	10	2.65	Shuang Yang
China	20220210	1	urban	1	black	Passer montanus	10	5.98	Shuang Yang
China	20220210	2	urban	1	black	Passer montanus	10	2.66	Shuang Yang
China	20220210	2	urban	1	black	Passer montanus	11	8.55	Shuang Yang
China	20220210	1	urban	1	black	Passer montanus	12	5.53	Shuang Yang
China	20220210	2	urban	1	black	Passer montanus	12	3.67	Shuang Yang
China	20220210	2	urban	1	black	Passer montanus	13	6.23	Shuang Yang
China	20220210	2	urban	1	black	Passer montanus	15	4.34	Shuang Yang
China	20220210	1	urban	1	black	Passer montanus	16	2.45	Shuang Yang
China	20220210	1	urban	1	black	Passer montanus	20	2.87	Shuang Yang
China	20220210	1	urban	1	black	Passer montanus	26	5.12	Shuang Yang
China	20220210	1	urban	1	black	Passer montanus	30	3.8	Shuang Yang
